# Supplementary material for: Δlpp mutant E. coli reduces lipid content in Caenorhabditis elegans via phosphatidylglycerol-mediated inhibition of fatty acid biosynthesis
Source: mSystems. 2026 Jun 17;11(7):e00155-26. doi: 10.1128/msystems.00155-26 (PMC13386898; doi:10.1128/msystems.00155-26)
Supplement: Table S1 — Significance analysis of E. coli mutants reducing lipid content in C. elegans. [file msystems.00155-26-s0003.xlsx]

## Sheet: 找到的基因
Supplementary Table S1 Significance analysis of E. coli mutants reducing lipid content in C.elegans by ImageJ quantitative screening, with E. coli BW25113 as control.
Gene	P_Value（ N2_Oil Red O staining）	P_Value (LIU1)	P_Value (LIU2)
lpp	4.291e-08***	0.019*	0.00089 ***
atoE	0.024 *	0.0001 ***	ns
ubiC	0.010 *	0.039 *	ns
ubiG	0.039 *	0.011 *	ns
wbbK	0.010 *	0.024 *	ns
ybjG	0.023 *	0.016 *	ns
yqeF	0.004 **	0.016 *	ns
aas	0.043 *	ns	0.045 *
wcaF	0.0005 ***	ns	0.039 *
wzxC	0.0009 ***	ns	0.028 *
ybfF	0.020 *	ns	0.040 *
ynjF	0.012 *	ns	0.032 *
atoB	0.046 *	ns	ns
caiC	0.016 *	ns	ns
caiD	0.025 *	ns	ns
csgG	0.026 *	ns	ns
entC	0.025 *	ns	ns
fadB	0.034 *	ns	ns
fadH	0.049 *	ns	ns
fepE	0.042 *	ns	ns
lplA	0.004 **	ns	ns
lpxL	0.034 *	ns	ns
lpxM	0.048 *	ns	ns
menF	0.013 *	ns	ns
mhpB	0.010 *	ns	ns
mhpC	0.013 *	ns	ns
mhpD	0.006 **	ns	ns
mhpE	0.004 **	ns	ns
mhpT	0.004 **	ns	ns
panB	0.021 *	ns	ns
prpE	0.009 **	ns	ns
tesB	0.002 **	ns	ns
ubiH	0.00006 ***	ns	ns
ugpA	0.036 *	ns	ns
ugpQ	0.005 **	ns	ns
wbbJ	0.011 *	ns	ns
wcaA	0.045 *	ns	ns
wcaL	0.024 *	ns	ns
wcaM	0.006 **	ns	ns
yccX	0.011 *	ns	ns
yedL	0.031 *	ns	ns
yhbS	0.047 *	ns	ns
yjbB	0.010 *	ns	ns
yqiA	0.002 **	ns	ns
acrE	ns
acs	ns
asmA	ns
atoA	ns
atoD	ns
bacA	ns
blc	ns
borD	ns
caiB	ns
cdh	ns
cfa	ns
cpsG	ns
dgkA	ns
elaA	ns
elbB	ns
eptA	ns
eptB	ns
eutA	ns
eutB	ns
eutC	ns
fabF	ns
fabH	ns
fadD	ns
fadE	ns
fadL	ns
fadR	ns
fdrA	ns
glpA	ns
glpB	ns
glpC	ns
glpD	ns
glpK	ns
glpQ	ns
glpT	ns
lipA	ns
lipB	ns
lpd	ns
menA	ns
menB	ns
menC	ns
menD	ns
menE	ns
mhpA	ns
nlpE	ns
nlpI	ns
panE	ns
pgpA	ns
pgpB	ns
pldA	ns
plsX	ns
prpR	ns
rssA	ns
tesA	ns
tpx	ns
ubiF	ns
ubiX	ns
ugpB	ns
ugpC	ns
ugpE	ns
wbbH	ns
wbbl	ns
wcaB	ns
wcaC	ns
wcaE	ns
wcaI	ns
wcaJ	ns
wcaK	ns
wza	ns
wzb	ns
yafP	ns
yahF	ns
ybgC	ns
ybhC	ns
yciA	ns
ydiF	ns
ydiO	ns
yegS	ns
yehR	ns
yfdE	ns
yhbT	ns
yhjD	ns
yhjY	ns
yiaC	ns
yiiX	ns
yjaB	ns
yjdJ	ns
yjjU	ns
ypeA	ns
yqjF	ns
*P < 0.05, **P < 0.01, ***P < 0.001, ns represents P >0.05

## Sheet: Sheet1
lpp		wcam
atoE		fadD
ubiC		ybjg
ubiG		fabF
wbbK		glpT
ybjG		fdrA
yqeF		menD
aas		eptA
wcaF		mhpb
wzxC		prpe
ybfF		yjbb
ynjF		ybfF
atoB		mhpC
caiC		menf
caiD		lpxM
csgG		ubic
entC		atoB
fadB		wbbj
fadH		yccx
fepE		lPP
lplA		mhpd
lpxL		wzxc
lpxM		lplA
menF		lpxL
mhpB		wcaF
mhpC		ugpq
mhpD		wbbk
mhpE		yqef
mhpT		acpT
panB		atoE
prpE		ubiH
tesB		mhpt
ubiH		mhpe
ugpA		tesB
ugpQ		yfde
wbbJ
wcaA
wcaL
wcaM
yccX
yedL
yhbS
yjbB
yqiA
