# Supplementary material for: Δlpp mutant E. coli reduces lipid content in Caenorhabditis elegans via phosphatidylglycerol-mediated inhibition of fatty acid biosynthesis
Source: mSystems. 2026 Jun 17;11(7):e00155-26. doi: 10.1128/msystems.00155-26 (PMC13386898; doi:10.1128/msystems.00155-26)
Supplement: Table S2 — Staining intensities of three strains of nematodes. [file msystems.00155-26-s0004.xlsx]

## Sheet: N2
Supplementary Table S2 Staining intensity of three strains of nematodes obtained using Image J software
	Area	Mean	Min	Max	MinThr	MaxThr
BW	1.326	126.796	100	160	100	160
	1.707	128.164	100	160	100	160
	1.613	122.659	100	160	100	160
	1.116	132.099	100	160	100	160
	1.804	134.026	100	160	100	160
	1.552	128.191	100	160	100	160
	1.456	133.043	100	160	100	160
	1.629	130.256	100	160	100	160
	1.523	129.385	100	160	100	160
	1.284	134.295	100	160	100	160
lpp	0.766	116.43	100	160	100	160
	1.692	117.149	100	160	100	160
	1.6	117.217	100	160	100	160
	0.76	112.91	100	160	100	160
	1.578	117.014	100	160	100	160
	0.353	115.54	100	160	100	160
	0.76	112.465	100	160	100	160
	1.165	118.671	100	160	100	160
	1.049	117.493	100	160	100	160
	0.823	114.596	100	160	100	160

## Sheet: LIU1
	Area	Mean	Min	Max	MinThr	MaxThr
BW	7.559	14.774	2	85	0	85
	5.467	16.58	3	85	0	85
	6.207	13.712	3	85	0	85
	6.264	11.884	3	85	0	85
	4.826	9.837	6	85	0	85
	5.094	10.466	2	85	0	85
	5.075	15.051	3	85	0	85
	6.59	12.868	1	85	0	85
	5.599	12.172	3	85	0	85
	6.302	11.816	2	85	0	85
lpp	1.371	12.464	1	85	0	85
	1.689	11.409	1	85	0	85
	1.518	13.203	1	85	0	85
	1.734	10.947	1	85	0	85
	1.192	8.48	2	85	0	85
	1.402	8.462	1	85	0	85
	1.3	10.058	1	85	0	85
	1.101	9.888	2	85	0	85
	1.51	10.575	1	85	0	85
	1.547	11.974	1	85	0	85

## Sheet: LIU2
	Area	Mean	Min	Max	MinThr	MaxThr
BW	1.567	12.066	2	32	0	255
	1.083	15.921	3	44	0	85
	1.271	12.614	2	50	0	85
	0.869	12.317	3	28	0	85
	1.273	11.286	3	64	0	85
	1.391	11.006	2	32	0	85
	0.755	10.768	3	22	0	85
	1.208	11.282	3	36	0	85
	1.459	12.915	2	34	0	85
	1.389	12.329	2	33	0	85
lpp	0.947	9.813	3	29	0	85
	0.929	9.752	3	35	0	85
	0.931	10.881	2	39	0	85
	1.132	10.62	3	43	0	85
	1.052	11.082	2	43	0	85
	0.68	8.068	3	27	0	85
	0.65	9.023	3	30	0	85
	0.874	9.285	3	29	0	85
	0.982	10.249	2	43	0	85
	1.094	10.847	3	40	0	85
