# Supplementary material for: Δlpp mutant E. coli reduces lipid content in Caenorhabditis elegans via phosphatidylglycerol-mediated inhibition of fatty acid biosynthesis
Source: mSystems. 2026 Jun 17;11(7):e00155-26. doi: 10.1128/msystems.00155-26 (PMC13386898; doi:10.1128/msystems.00155-26)
Supplement: Table S3 — Gene expression profile of C. elegans and lipidomics data. [file msystems.00155-26-s0005.xlsx]

## Sheet: RNA-seq
Supplementary Table S3 The gene expression profile of C. elegans and the lipidomics data of E. coli
gene_id	gene_name	LPP4_1_count	LPP4_2_count	LPP4_3_count	LPP4_4_count	LPP4_5_count	LPP4_6_count	BW4_1_count	BW4_2_count	BW4_3_count	BW4_4_count	BW4_5_count	BW4_6_count	LPP4_1_tpm	LPP4_2_tpm	LPP4_3_tpm	LPP4_4_tpm	LPP4_5_tpm	LPP4_6_tpm	BW4_1_tpm	BW4_2_tpm	BW4_3_tpm	BW4_4_tpm	BW4_5_tpm	BW4_6_tpm	LPP_tpm_tpm	BW_tpm_tpm
WBGene00003048	lit-1	3631	3114	3775	3224	4077	3760	2987	3438	2535	2664	3625	3117	54.13	47.81	49.94	45.38	59.22	56.9	38.61	44.56	33.15	38.07	43.76	42.69	52.23	40.14
WBGene00017918	F29A7.8	0	0	0	0	0	0	0	2	0	0	0	0	0	0	0	0	0	0	0	0.14	0	0	0	0	0	0.0233333
WBGene00019386	irld-42	2	3	2	2	0	2	1	1	0	0	2	0	0.06	0.1	0.06	0.06	0	0.06	0.03	0.03	0	0	0.05	0	0.0566667	0.0183333
WBGene00173600	21ur-6490	0	0	0	0	0	0	0	0	0	0	0	0	0	0	0	0	0	0	0	0	0	0	0	0	0	0
WBGene00044528	lgc-29	9	6	10	7	8	10	5	1	3	5	2	3	0.31	0.22	0.3	0.24	0.27	0.35	0.15	0.03	0.1	0.18	0.06	0.1	0.281667	0.103333
WBGene00019994	cdh-1	984	838	965	823	1047	1055	660	698	435	530	767	732	4.01	3.52	3.46	3.16	4.18	4.39	2.33	2.45	1.56	2.06	2.53	2.76	3.78667	2.28167
WBGene00017040	D1079.1	32	34	27	41	37	40	22	21	14	21	19	24	0.91	0.92	0.65	1.15	0.96	1.29	0.55	0.57	0.38	0.63	0.44	0.62	0.98	0.531667
WBGene00012683	asp-17	122	158	167	185	259	114	254	286	226	252	329	227	4.3	5.77	5.2	6.09	8.72	4.09	7.82	8.81	7.2	8.64	9.28	7.46	5.695	8.20167
WBGene00013308	nuo-3	824.2	890.86	952.91	897.36	749.84	892.47	1324.3	1402.36	1059.17	1177.23	1464.79	1371.96	57.83	63.29	57.36	57.06	50.36	62.67	81.05	86.34	65.74	79.71	81.56	88.46	58.095	80.4767
WBGene00195270	T23F11.7	0	0	0	0	0	0	0	0	0	0	0	0	0	0	0	0	0	0	0	0	0	0	0	0	0	0
WBGene00014243	dcaf-1	1853	2029	1431	1718	2034	1796.98	1396	1452	1765	1358	1427	1424	21.06	24.59	15.84	19.43	19.97	22.45	13.28	16.68	22.17	16.5	13	15.75	20.5567	16.23
WBGene00047819	21ur-2447	0	0	0	0	0	0	0	0	0	0	0	0	0	0	0	0	0	0	0	0	0	0	0	0	0	0
WBGene00005333		0	0	0	1	2	1	0	1	0	0	0	0	0	0	0	0.05	0.11	0.06	0	0.05	0	0	0	0	0.0366667	0.00833333
WBGene00047770	21ur-2697	0	0	0	0	0	0	0	0	0	0	0	0	0	0	0	0	0	0	0	0	0	0	0	0	0	0
WBGene00005329		0	0	0	0	3	0	0	1	0	0	0	1	0	0	0	0	0.14	0	0	0.04	0	0	0	0.04	0.0233333	0.0133333
WBGene00005459		0	0	0	0	0	0	0	0	0	0	0	0	0	0	0	0	0	0	0	0	0	0	0	0	0	0
WBGene00018605	F48E3.4	2718	2923	2826	3207	3078	2830	777	429	898	468	440	429	117.4	128.61	105.61	127.48	128.39	123.04	29.11	16.1	34.21	19.38	15.15	17.04	121.755	21.8317
WBGene00022689	math-48	3	1	2	0	0	0	7	5	5	4	2	3	0.16	0.05	0.09	0	0	0	0.32	0.23	0.23	0.2	0.08	0.14	0.05	0.2
WBGene00303079	T09F3.7	0	0	0	0	0	0	0	0	0	0	0	0	0	0	0	0	0	0	0	0	0	0	0	0	0	0
WBGene00021806	Y53G8AM.6	0	0	0	0	0	0	1	0	2	2	1	1	0	0	0	0	0	0	0.3	0	0.6	0.67	0.25	0.3	0	0.353333
WBGene00006544	tbx-7	15	10	18	19	13	18	41	24	8	11	15	16	0.66	0.48	0.73	0.77	0.55	0.85	1.52	0.81	0.33	0.5	0.52	0.64	0.673333	0.72
WBGene00044290	B0035.18	164	195	198	210	225	160	81	96	141	86	139	97	73.42	84.13	68.42	73.25	87.69	65.64	32.31	39.67	56.04	38.36	45.68	38.77	75.425	41.805
WBGene00011438	T04F3.3	1	2	12	0	9.76	1	76	50	68	42	55	71	0.04	0.08	0.42	0	0.2	0.04	2.64	1.74	2.41	1.61	1.76	2.62	0.13	2.13
WBGene00021427	sec-61.B	1616	1611	2298	1935	2321	1984	2540	2705	2834	2365	2914	2584	337.57	331.05	390	340.6	442.87	395.5	465.38	508.75	523.85	482.35	463.39	487.37	372.932	488.515
WBGene00022031	Y65B4A.8	752	676	717	722	703	745	747	707	733	678	864	758.91	17.27	16.26	14.2	15.32	16.29	17.36	14.41	13.74	14.88	15.05	15.65	15.71	16.1167	14.9067
WBGene00199027	E01G4.8	0	0	0	0	0	0	0	0	0	0	0	0	0	0	0	0	0	0	0	0	0	0	0	0	0	0
WBGene00017252	sdz-10	21	17	14	23	22	30	4	4	13	5	7	11	0.84	0.69	0.48	0.85	0.85	1.21	0.14	0.14	0.46	0.19	0.22	0.4	0.82	0.258333
WBGene00011372	npr-26	57	51	41	59	32	45	24	17	9	10	20	11	1.57	1.53	0.95	1.48	0.84	1.2	0.57	0.38	0.25	0.25	0.49	0.29	1.26167	0.371667
WBGene00004112	pqn-22	1349	1346	1273	1458	1892	1216	4323	3735	3936	3433	3182	3374	22.05	22.55	18.79	21.95	31.55	20.42	63.68	54.82	58.33	55.86	42.37	51.7	22.885	54.46
WBGene00022401	Y97E10AR.6	2206	2196	2119	2350	1521	1606	1679	804	1018	765	900	886	68.3	69.4	56.78	67.03	45.49	50.2	44.86	21.38	27.48	22.38	22.11	25.22	59.5333	27.2383
WBGene00003038	lin-56	0	0	0	0	0	0	19.63	0	0	0	0	0	0	0	0	0	0	0	0.39	0	0	0	0	0	0	0.065
WBGene00009440	idhg-1	3381	3139	2899	2889.37	3235	2829	3763	3197	4143	2766	2800	2484	90.56	86.33	67.03	71.9	84.36	77.47	87.39	73.6	97.98	70.83	59.69	61.08	79.6083	75.095
WBGene00201391	C54E4.8	0	0	0	0	0	0	0	0	0	0	0	0	0	0	0	0	0	0	0	0	0	0	0	0	0	0
WBGene00201637	C54E4.9	0	0	0	0	0	0	0	0	0	0	0	0	0	0	0	0	0	0	0	0	0	0	0	0	0	0
WBGene00010749	K10D11.5	1176	1332	1217	1103	497	694	449	338	351	279	318	307	30.93	35.83	27.89	26.96	12.7	18.48	10.23	7.7	8.14	7.02	6.7	7.44	25.465	7.87167
WBGene00020212	T04D1.2	29	28	12	21	17	21	8	3	8	4	6	3	1.03	1.01	0.37	0.69	0.58	0.75	0.25	0.09	0.25	0.14	0.17	0.1	0.738333	0.166667
WBGene00195956	C54E4.6	0	0	0	0	0	0	0	0	0	0	0	0	0	0	0	0	0	0	0	0	0	0	0	0	0	0
WBGene00198825	C54E4.7	0	0	0	0	0	0	0	0	0	0	0	0	0	0	0	0	0	0	0	0	0	0	0	0	0	0
WBGene00044054		4	0	2	6	3	6	0	0	0	0	0	0	0.23	0	0.1	0.32	0.17	0.35	0	0	0	0	0	0	0.195	0
WBGene00022417	Y102A11A.7	63.4	57	55	55.88	63	64.97	144	112.67	75.1	92	119	94.86	1.22	1.13	0.93	1.01	1.18	1.27	2.41	1.88	1.28	1.7	1.85	1.69	1.12333	1.80167
WBGene00044697	poml-4	336.12	294.41	355.4	335.52	231.48	270.09	121.02	74.36	56.04	48.89	67.34	85.2	12.89	11.51	11.81	11.87	8.59	10.44	4.02	2.48	1.89	1.8	2.06	3.01	11.185	2.54333
WBGene00201962	T23F11.9	0	0	0	0	0	0	0	0	0	0	0	0	0	0	0	0	0	0	0	0	0	0	0	0	0	0
WBGene00197298	T23F11.8	0	0	0	0	0	0	0	0	0	0	0	0	0	0	0	0	0	0	0	0	0	0	0	0	0	0
WBGene00165332	21ur-9836	0	0	0	0	0	0	0	0	0	0	0	0	0	0	0	0	0	0	0	0	0	0	0	0	0	0
WBGene00016924	C54F6.6	6	6	19	15	0	4	2	1	1	0	1	1	1.35	1.32	3.45	2.82	0	0.85	0.39	0.2	0.2	0	0.17	0.2	1.63167	0.193333
WBGene00022067	ivph-3	470.84	436.22	318.06	451.77	452.19	417.18	332.54	248.21	346.33	257.68	233.89	266.59	58.31	72.87	63.56	22.26	23.47	8.07	5.51	29.11	51.94	4.71	23.26	4.71	41.4233	19.8733
WBGene00171002	21ur-9918	0	0	0	0	0	0	0	0	0	0	0	0	0	0	0	0	0	0	0	0	0	0	0	0	0	0
WBGene00167279	21ur-14762	0	0	0	0	0	0	0	0	0	0	0	0	0	0	0	0	0	0	0	0	0	0	0	0	0	0
WBGene00202436	T21H3.10	0	0	0	0	0	0	0	0	0	0	0	0	0	0	0	0	0	0	0	0	0	0	0	0	0	0
WBGene00197171	F56D12.10	0	0	0	0	0	0	0	0	0	0	0	0	0	0	0	0	0	0	0	0	0	0	0	0	0	0
WBGene00198185	F56D12.11	0	0	0	0	0	0	0	0	0	0	0	0	0	0	0	0	0	0	0	0	0	0	0	0	0	0
WBGene00202056	R03A10.14	0	0	0	0	0	0	0	0	0	0	0	0	0	0	0	0	0	0	0	0	0	0	0	0	0	0
WBGene00006499	tag-153	3832	4400	3949	3797	4673	3834	2790	2920	3908	3068	3437	2897	52.42	61.8	47.49	48.94	62.7	53.61	32.99	34.55	47.02	39.88	37.78	36.17	54.4933	38.065
WBGene00199568	R03A10.11	0	0	0	0	0	0	0	0	0	0	0	0	0	0	0	0	0	0	0	0	0	0	0	0	0	0
WBGene00019849	oac-40	13	7	10	11	6	8	6	7	6	9	4	5	0.24	0.13	0.16	0.19	0.11	0.15	0.1	0.11	0.1	0.16	0.06	0.09	0.163333	0.103333
WBGene00020908	VC5.2	447	429	394	375	341	399	320	230	218	196	208	183	9.37	9.21	7.21	7.33	6.96	8.49	5.81	4.17	4.03	3.93	3.5	3.54	8.095	4.16333
WBGene00268196	F59A7.14	7.51	6.61	11	4.13	2	5.47	4.08	3	1	2	3	6	2	1.71	2.34	0.9	0.48	1.37	0.95	0.72	0.24	0.52	0.6	1.43	1.46667	0.743333
WBGene00043984	C56E6.7	0	0	0	0	0	0	0	0	0	2	0	0	0	0	0	0	0	0	0	0	0	1.73	0	0	0	0.288333
WBGene00010682	nsph-1.1	21	49	23	58	29	28	87	68	66	59	48	58	4.02	10.34	3.39	7.61	4.7	5.76	4.92	7.75	4.63	4.52	2.57	5.13	5.97	4.92
WBGene00006512	abcf-1	1584	1936	1254	1511	1495	1215	2192	977	1636	932	855	973.88	28.79	36.26	19.84	25.32	26.42	22.78	33.53	15.29	26.15	16.06	12.03	16.15	26.5683	19.8683
WBGene00255597	pals-21	1	0	0	0	0	0	2	0	0	1	0	0	0.13	0	0	0	0	0	0.22	0	0	0.12	0	0	0.0216667	0.0566667
WBGene00019988	R09F10.5	241	188	217	241	123	157	180	100	93	90	112	94	19.19	15.12	14.73	17.29	9.33	12.42	12.46	6.98	6.54	6.9	7.03	6.85	14.68	7.79333
WBGene00185067	Y54G11A.17	567	697	774	725	639	576.56	716	639	628	610	782	638	96.08	116.97	107.95	105.46	100.07	94.24	106.11	96.81	94.09	100.5	101.83	97.95	103.462	99.5483
WBGene00235287	Y55F3C.17	42	34	18	34	26	34	7	0	3	1	5	4	0.15	0.13	0.06	0.12	0.09	0.12	0.02	0	0.01	0	0.01	0.01	0.111667	0.00833333
WBGene00169254	21ur-12015	0	0	0	0	0	0	0	0	0	0	0	0	0	0	0	0	0	0	0	0	0	0	0	0	0	0
WBGene00169271	21ur-14709	0	0	0	0	0	0	0	0	0	0	0	0	0	0	0	0	0	0	0	0	0	0	0	0	0	0
WBGene00022667	ZK154.5	622.36	562.81	370.15	505.89	583.9	489.96	291.23	199.07	284.28	216.19	220.02	213.58	6.54	6.16	3.45	4.97	5.99	5.24	2.69	1.82	2.62	2.17	1.88	2.09	5.39167	2.21167
WBGene00169237	21ur-11189	0	0	0	0	0	0	0	0	0	0	0	0	0	0	0	0	0	0	0	0	0	0	0	0	0	0
WBGene00005930	srx-39	0	0	1	0	0	0	0	0	0	0	0	0	0	0	0.05	0	0	0	0	0	0	0	0	0	0.00833333	0
WBGene00169091	21ur-9955	0	0	0	0	0	0	0	0	0	0	0	0	0	0	0	0	0	0	0	0	0	0	0	0	0	0
WBGene00168932	21ur-9217	0	0	0	0	0	0	0	0	0	0	0	0	0	0	0	0	0	0	0	0	0	0	0	0	0	0
WBGene00168944	21ur-10608	0	0	0	0	0	0	0	0	0	0	0	0	0	0	0	0	0	0	0	0	0	0	0	0	0	0
WBGene00168747	21ur-13597	0	0	0	0	0	0	0	0	0	0	0	0	0	0	0	0	0	0	0	0	0	0	0	0	0	0
WBGene00168836	21ur-13916	0	0	0	0	0	0	0	0	0	0	0	0	0	0	0	0	0	0	0	0	0	0	0	0	0	0
WBGene00020844	T27A10.2	40	38	57	40	34	57	32	28	29	27	42	41	3.81	3.64	4.6	3.4	3.07	5.37	2.65	2.35	2.44	2.48	3.14	3.57	3.98167	2.77167
WBGene00016533	C39D10.6	62	68	61	63	68	60	37	40	33	26	31	23	4.08	4.53	3.44	3.76	4.29	3.94	2.11	2.3	1.92	1.64	1.61	1.39	4.00667	1.82833
WBGene00018240	cox-17	77.17	125.4	119.65	142.34	107.11	70.44	135.94	124.3	94.82	115.38	176.95	128.95	40.04	62.55	47.46	56.63	47.92	33.25	63.07	59.81	43.71	59.94	66.95	59.64	47.975	58.8533
WBGene00015765	C14C11.1	0	3.82	18.69	11.22	15.08	3.25	108.69	63.96	62.56	73.98	49.1	50.45	0	0.16	0.67	0.43	0.6	0.13	3.9	2.33	2.36	2.92	1.61	1.91	0.331667	2.505
WBGene00206390	F14F7.7	0	1	3	0	3	1	2	1	2	0	4	2	0	0.14	0.35	0	0.39	0.14	0.25	0.13	0.25	0	0.56	0.26	0.17	0.241667
WBGene00197201	M03F4.11	0	0	0	0	0	0	0	0	0	0	0	0	0	0	0	0	0	0	0	0	0	0	0	0	0	0
WBGene00220030	M03F4.13	0	0	0	0	0	0	0	0	0	0	0	0	0	0	0	0	0	0	0	0	0	0	0	0	0	0
WBGene00198213	M03F4.12	0	0	0	0.37	0	0	0	0	0	0	0	0	0	0	0	4.54	0	0	0	0	0	0	0	0	0.756667	0
WBGene00007294	C04B4.6	0	0	0	0	0	0	0	0	0	0	1	0	0	0	0	0	0	0	0	0	0	0	0.72	0	0	0.12
WBGene00007949	C35A5.5	49	47	26	26	25	24	31	21	12	3	5	9	1.07	1.05	0.49	0.53	0.53	0.53	0.59	0.4	0.23	0.06	0.09	0.18	0.7	0.258333
WBGene00016476	srab-10	0	3	0	0	1	0	0	0	0	0	0	0	0	0.15	0	0	0.05	0	0	0	0	0	0	0	0.0333333	0
WBGene00012242	srt-39	2	4	4	6	0	2	3	1	1	0	3	0	0.1	0.3	0.17	0.31	0	0.15	0.19	0.05	0.05	0	0.18	0	0.171667	0.0783333
WBGene00220258	C50C3.19	0	1	1	0	1	2	2	2	0	0	4	3	0	0.17	0.14	0	0.16	0.33	0.3	0.31	0	0	0.53	0.47	0.133333	0.268333
WBGene00009046	F22B8.3	0	0	0	0	0	0	0	0	0	0	0	0	0	0	0	0	0	0	0	0	0	0	0	0	0	0
WBGene00001242	elo-4	83	84	98	117	91	65	253	109	80	64	96	112	4.31	4.43	4.38	5.56	4.54	3.38	11.39	4.92	3.66	3.19	3.96	5.34	4.43333	5.41
WBGene00010019	F54B8.4	212	211	289	250	154	140	106	88	37	78	111	95	62.73	64.76	63.89	57.31	36.85	35.66	21.06	18.3	6.2	25.63	18.85	22.14	53.5333	18.6967
WBGene00005196	srg-39	0	0	0	0	0	1	0	0	1	0	0	0	0	0	0	0	0	0.05	0	0	0.04	0	0	0	0.00833333	0.00666667
WBGene00011628		0	0	0	0	0	0	0	0	0	0	0	0	0	0	0	0	0	0	0	0	0	0	0	0	0	0
WBGene00011627		0	1	0	0	0	0	0	0	0	0	0	0	0	0.09	0	0	0	0	0	0	0	0	0	0	0.015	0
WBGene00173066	21ur-10337	0	0	0	0	0	0	0	0	0	0	0	0	0	0	0	0	0	0	0	0	0	0	0	0	0	0
WBGene00173080	21ur-13636	0	0	0	0	0	0	0	0	0	0	0	0	0	0	0	0	0	0	0	0	0	0	0	0	0	0
WBGene00173265	21ur-14263	0	0	0	0	0	0	0	0	0	0	0	0	0	0	0	0	0	0	0	0	0	0	0	0	0	0
WBGene00173309	21ur-13501	0	0	0	0	0	0	0	0	0	0	0	0	0	0	0	0	0	0	0	0	0	0	0	0	0	0
WBGene00173224	21ur-11410	0	0	0	0	0	0	0	0	0	0	0	0	0	0	0	0	0	0	0	0	0	0	0	0	0	0
WBGene00017638	F20D6.9	0	0	0	0	0	0	0	0	0	0	0	0	0	0	0	0	0	0	0	0	0	0	0	0	0	0
WBGene00173411	21ur-13426	0	0	0	0	0	0	0	0	0	0	0	0	0	0	0	0	0	0	0	0	0	0	0	0	0	0
WBGene00173443	21ur-9212	0	0	0	0	0	0	0	0	0	0	0	0	0	0	0	0	0	0	0	0	0	0	0	0	0	0
WBGene00014834		3.1	0	0	1	0	0	0	0	0	0	0	0	0.18	0	0	0.05	0	0	0	0	0	0	0	0	0.0383333	0
WBGene00020455	fbxa-59	480.5	363.65	388.7	468.73	294.25	280.35	505.39	327.81	212.9	197.44	286.83	208.36	10.77	8.27	7.65	10.43	6.51	6.72	9.56	5.91	3.9	3.7	4.94	4.31	8.39167	5.38667
WBGene00013974	npr-9	10	10	10	5	3	10	2	5	1	1	1	0	0.29	0.29	0.25	0.13	0.08	0.29	0.05	0.12	0.03	0.03	0.02	0	0.221667	0.0416667
WBGene00021633	Y47G6A.3	18	12	12	10	16	6	61	61	74	48	42	46	1.41	0.95	0.8	0.71	1.2	0.47	4.16	4.19	5.12	3.62	2.6	3.3	0.923333	3.83167
WBGene00013373	popl-7	1133.87	1234.99	1207.07	1388.98	1104.66	877.64	1076.5	858.67	977.74	789.83	1016.68	938.22	94.15	103.49	85.29	103.73	87.29	72.33	77.71	62.55	71.66	63.15	66.49	71.27	91.0467	68.805
WBGene00008551	lgc-36	7	7	7	10	7	2	3	3	0	1	4	1	0.18	0.18	0.16	0.24	0.17	0.05	0.07	0.07	0	0.02	0.08	0.02	0.163333	0.0433333
WBGene00004068	pnk-1	4532.66	4070.91	4185.9	4332.81	4455.12	4561.51	2545.27	2026.2	2483.4	1715.12	2186.51	1852.59	71.87	68.52	48.11	60.24	59.12	66.76	37.08	22.99	29.71	22.93	20.81	22.78	62.4367	26.05
WBGene00001482	fog-2	597.2	768.02	575.82	699.44	669.56	641.2	296.85	298.92	423.14	246.5	287.7	250.98	21.72	28.92	18.05	22.99	23.3	22.99	8.12	9.51	12.64	8.6	8.57	8.23	22.995	9.27833
WBGene00199205	C04G6.14	0	0	0	0	0	0	0	0	0	0	0	0	0	0	0	0	0	0	0	0	0	0	0	0	0	0
WBGene00002210	kin-29	1039	985	1050	938	1012	1008	916	947	703	784	984	914	11.53	11.22	10.22	9.76	10.97	11.39	8.8	9.07	6.88	8.31	8.8	9.36	10.8483	8.53667
WBGene00019794	M151.2	135.33	38.62	95.27	78.71	122.16	81.42	69.17	60.15	97.62	21.1	63.47	5.01	2.1	0.58	1.28	1.14	1.82	1.25	0.92	0.79	1.33	0.31	0.77	0.06	1.36167	0.696667
WBGene00022005	Y59H11AM.1	0	0	0	1.01	2.62	0	1.09	2.15	1.07	1.04	4.94	0	0	0	0	0.24	0.68	0	0.28	0.57	0.28	0.3	1.08	0	0.153333	0.418333
WBGene00001585	gfl-1	499	535	421	504	408	386	348	240	262	179	229	156	37.58	40.74	27.07	34.29	29.33	28.93	22.78	15.83	17.41	12.97	13.62	10.76	32.99	15.5617
WBGene00011514		81.24	99.67	64.61	64.87	62.41	68.94	63.27	56.19	57.83	42.85	40.45	59.84	1.67	1.99	1.31	1.41	1.52	1.21	1.13	0.85	1.12	1	0.62	1.35	1.51833	1.01167
WBGene00201191	F57G4.14	0	0	0	0	0	0	0	0	0	0	0	0	0	0	0	0	0	0	0	0	0	0	0	0	0	0
WBGene00000540	cln-3.2	740.93	831.25	705.02	754.2	819.57	798.01	530.82	446.23	612.73	375.65	496.03	420.38	12.55	14.01	10.66	11.83	13.59	13	8.05	6.52	8.85	6.35	6.29	6.91	12.6067	7.16167
WBGene00008258	mans-2	580	716	517	568	589	503	1120	610	707	449	481	651	11.52	14.57	8.97	10.53	11.4	10.14	19.27	10.47	12.38	8.53	7.68	11.92	11.1883	11.7083
WBGene00013690	hprt-1	823.11	837.1	814.22	819.74	742.28	706.27	1463.61	1019.32	1038.47	1013.8	1094.59	1134.98	43.28	44.74	36.9	39.45	37.56	37.26	66.78	46.68	48.16	51.16	45.76	54.8	39.865	52.2233
WBGene00009068	F23A7.3	78	104	80	101	44	56.5	76	60	52	53	51	64	2.93	3.98	2.61	3.5	1.6	2.14	2.47	1.96	1.72	1.91	1.53	2.21	2.79333	1.96667
WBGene00010993	vha-20	3414.99	3290.49	4062.83	3554.46	3833.32	3729.36	5037.92	4760.84	4428.04	4045.54	4894.13	4904.65	124.5	122.4	128.52	119.73	135.29	137.19	159.22	150.61	142.34	141.28	142.57	164.53	127.938	150.092
WBGene00165016	21ur-14343	0	0	0	0	0	0	0	0	0	0	0	0	0	0	0	0	0	0	0	0	0	0	0	0	0	0
WBGene00171372	21ur-12963	0	0	0	0	0	0	0	0	0	0	0	0	0	0	0	0	0	0	0	0	0	0	0	0	0	0
WBGene00167883	21ur-12323	0	0	0	0	0	0	0	0	0	0	0	0	0	0	0	0	0	0	0	0	0	0	0	0	0	0
WBGene00008119	C46F11.4	820	835	570	648	785	658	536	386	486	345	370	371	12.42	13.04	7.52	9.21	11.63	10.14	7.08	5.08	6.52	4.97	4.51	5.2	10.66	5.56
WBGene00021999	thn-5	28	26	45.52	33	36	32	1	0	4	0	0	3	1.62	1.53	2.27	1.74	2	1.86	0.05	0	0.2	0	0	0.16	1.83667	0.0683333
WBGene00195942	C15C8.9	0	0	0	0	0	0	0	0	0	0	0	0	0	0	0	0	0	0	0	0	0	0	0	0	0	0
WBGene00219376	C28G1.10	121	132	100	116	86	123	143	115	117	86	86	103	7.09	7.85	5.04	6.2	4.84	7.22	7.27	5.88	6.05	4.84	4	5.54	6.37333	5.59667
WBGene00174309	21ur-14325	0	0	0	0	0	0	0	0	0	0	0	0	0	0	0	0	0	0	0	0	0	0	0	0	0	0
WBGene00015244	B0524.5	0	3	4	7	0	2	31	32	17	37	31	45	0	0.3	0.34	0.63	0	0.2	2.71	2.83	1.51	3.59	2.44	4.13	0.245	2.86833
WBGene00016660	C45B2.3	8	11	10	16	15	2	30	39	23	32	32	40	2.04	2.74	2.05	3.37	3.45	0.48	6.73	9.02	5.19	8	6.15	9.18	2.355	7.37833
WBGene00007523	C11G6.2	5.24	0	3	4	3	2	0	0	3	0	0	0	0.19	0	0.09	0.13	0.1	0.07	0	0	0.09	0	0	0	0.0966667	0.015
WBGene00011436	T04F3.1	934	839	519	676	787	775	1566	1271	1382	1179	1331	1180	3.62	3.33	1.8	2.51	2.95	3.04	5.25	4.24	4.7	4.33	4.14	4.27	2.875	4.48833
WBGene00005328	srh-109	2	0	0	1	0	1	0	0	0	0	0	0	0.09	0	0	0.04	0	0.05	0	0	0	0	0	0	0.03	0
WBGene00022114	Y71F9AL.9	4505.5	4567.69	5289.03	4632.51	5529.57	5041.02	4994.9	5614.91	5666.58	4907.98	5968.91	5167.36	134.78	139.63	137.66	128.53	160.51	152.52	129.47	145.53	149.44	140.54	142.97	142.34	142.272	141.715
WBGene00165252	21ur-6922	0	0	0	0	0	0	0	0	0	0	0	0	0	0	0	0	0	0	0	0	0	0	0	0	0	0
WBGene00165255	21ur-13765	0	0	0	0	0	0	0	0	0	0	0	0	0	0	0	0	0	0	0	0	0	0	0	0	0	0
WBGene00165208	21ur-13738	0	0	0	0	0	0	0	0	0	0	0	0	0	0	0	0	0	0	0	0	0	0	0	0	0	0
WBGene00007206	B0564.6	301	224	262	230	285	251	146	151	142	166	168	140	11.04	10.21	9.23	8.48	8.54	9	4.86	4.09	4.38	7.18	4.53	4.88	9.41667	4.98667
WBGene00165311	21ur-10537	0	0	0	0	0	0	0	0	0	0	0	0	0	0	0	0	0	0	0	0	0	0	0	0	0	0
WBGene00165314	21ur-5878	0	0	0	0	0	0	0	0	0	0	0	0	0	0	0	0	0	0	0	0	0	0	0	0	0	0
WBGene00165292	21ur-5858	0	0	0	0	0	0	0	0	0	0	0	0	0	0	0	0	0	0	0	0	0	0	0	0	0	0
WBGene00165304	21ur-7566	0	0	0	0	0	0	0	0	0	0	0	0	0	0	0	0	0	0	0	0	0	0	0	0	0	0
WBGene00165326	21ur-15166	0	0	0	0	0	0	0	0	0	0	0	0	0	0	0	0	0	0	0	0	0	0	0	0	0	0
WBGene00199753	Y97E10B.12	0	0	1.86	0	0	0	0	0	0	0	0	0	0	0	30.36	0	0	0	0	0	0	0	0	0	5.06	0
WBGene00166785	21ur-8681	0	0	0	0	0	0	0	0	0	0	0	0	0	0	0	0	0	0	0	0	0	0	0	0	0	0
WBGene00005059	sra-33	7	2	7	11	8	5	4	1	1	4	5	3	0.34	0.1	0.29	0.48	0.37	0.24	0.17	0.04	0.04	0.18	0.19	0.13	0.303333	0.125
WBGene00019437	K06A9.3	21.99	35.94	18.98	23.94	16	22	40	32	27	35	30.26	44	4.87	8.71	3.72	4.73	3.56	4.96	8.23	6.62	5.96	8.48	5.59	9.6	5.09167	7.41333
WBGene00219226	mir-4929	0	0	0	0	0	0	0	0	0	0	0	0	0	0	0	0	0	0	0	0	0	0	0	0	0	0
WBGene00012890	lact-9	361	380	332	379	347	341	357	373	445	267	292	322	16.16	16.02	13.44	16	15.58	14.67	15.94	14.93	16.51	11.39	11.82	14.51	15.3117	14.1833
WBGene00045253	F46C3.6	64.94	72.96	112.97	128.96	72.94	83.94	202.96	164.98	96.98	96.98	189.97	107.98	15.02	16.55	21.09	24.9	15.32	18.43	41.25	34.48	19.86	21.95	33.29	22.51	18.5517	28.89
WBGene00007813	jmjd-3.3	24	30	25	31	18	23	10	3	10	6	2	4	0.36	0.47	0.41	0.43	0.35	0.56	0.18	0.13	0.23	0.15	0.02	0.13	0.43	0.14
WBGene00049204	21ur-427	0	0	0	0	0	0	0	0	0	0	0	0	0	0	0	0	0	0	0	0	0	0	0	0	0	0
WBGene00049205	21ur-3898	0	0	0	0	0	0	0	0	0	0	0	0	0	0	0	0	0	0	0	0	0	0	0	0	0	0
WBGene00198478	Y58A7A.11	0	0	0	0	0	0	0	0	0	0	0	0	0	0	0	0	0	0	0	0	0	0	0	0	0	0
WBGene00198104	Y58A7A.10	0	0	0	0	0	0	0	0	0	0	0	0	0	0	0	0	0	0	0	0	0	0	0	0	0	0
WBGene00006172	str-121	0	1	1	3	1	2	3	0	0	2	0	0	0	0.05	0.04	0.12	0.04	0.09	0.12	0	0	0.09	0	0	0.0566667	0.035
WBGene00077606		0	0	0	0	0	0	0	0	0	0	0	0	0	0	0	0	0	0	0	0	0	0	0	0	0	0
WBGene00049161	21ur-2857	0	0	0	0	0	0	0	0	0	0	0	0	0	0	0	0	0	0	0	0	0	0	0	0	0	0
WBGene00049174	21ur-2118	0	0	0	0	0	0	0	0	0	0	0	0	0	0	0	0	0	0	0	0	0	0	0	0	0	0
WBGene00049184	21ur-4998	0	0	0	0	0	0	0	0	0	0	0	0	0	0	0	0	0	0	0	0	0	0	0	0	0	0
WBGene00049194	21ur-837	0	0	0	0	0	0	0	0	0	0	0	0	0	0	0	0	0	0	0	0	0	0	0	0	0	0
WBGene00011972	T23G11.7	1048.98	1150.09	1124.87	1023.52	1022.23	988.64	737.45	856.05	896.85	765.85	1106.28	843.44	39.13	43.62	36.31	35.25	36.78	37.09	23.9	27.46	29.41	27.22	32.97	28.82	38.03	28.2967
WBGene00009851	F48F7.6	1035	882	904	907	1119	1023	501	493	500	403	492	433	47.66	41.63	35.83	38.93	49.55	47.37	19.81	19.64	20.6	17.5	18.16	18.05	43.495	18.96
WBGene00169244	21ur-11450	0	0	0	0	0	0	0	0	0	0	0	0	0	0	0	0	0	0	0	0	0	0	0	0	0	0
WBGene00169053	21ur-14913	0	0	0	0	0	0	0	0	0	0	0	0	0	0	0	0	0	0	0	0	0	0	0	0	0	0
WBGene00169406	21ur-7432	0	0	0	0	0	0	0	0	0	0	0	0	0	0	0	0	0	0	0	0	0	0	0	0	0	0
WBGene00169386	21ur-10821	0	0	0	0	0	0	0	0	0	0	0	0	0	0	0	0	0	0	0	0	0	0	0	0	0	0
WBGene00168697	21ur-7303	0	0	0	0	0	0	0	0	0	0	0	0	0	0	0	0	0	0	0	0	0	0	0	0	0	0
WBGene00168530	21ur-7795	0	0	0	0	0	0	0	0	0	0	0	0	0	0	0	0	0	0	0	0	0	0	0	0	0	0
WBGene00168947	21ur-15549	0	0	0	0	0	0	0	0	0	0	0	0	0	0	0	0	0	0	0	0	0	0	0	0	0	0
WBGene00168762	21ur-6507	0	0	0	0	0	0	0	0	0	0	0	0	0	0	0	0	0	0	0	0	0	0	0	0	0	0
WBGene00197098	R04E5.13	0	0	0	0	0	0	0	0	0	0	0	0	0	0	0	0	0	0	0	0	0	0	0	0	0	0
WBGene00170424	21ur-15065	0	0	0	0	0	0	0	0	0	0	0	0	0	0	0	0	0	0	0	0	0	0	0	0	0	0
WBGene00199144	R04E5.15	0	0	0	0	0	0	0	0	0	0	0	0	0	0	0	0	0	0	0	0	0	0	0	0	0	0
WBGene00198792	R04E5.14	0	0	0	0	0	0	0	0	0	0	0	0	0	0	0	0	0	0	0	0	0	0	0	0	0	0
WBGene00199916	R04E5.17	0	0	0	0	0	0	0	0	0	0	0	0	0	0	0	0	0	0	0	0	0	0	0	0	0	0
WBGene00199887	R04E5.16	0	0	0	0	0	0	0	0	0	0	0	0	0	0	0	0	0	0	0	0	0	0	0	0	0	0
WBGene00020608	srab-22	0	2	0	0	1	0	0	0	0	0	0	0	0	0.1	0	0	0.05	0	0	0	0	0	0	0	0.025	0
WBGene00048503	21ur-865	0	0	0	0	0	0	0	0	0	0	0	0	0	0	0	0	0	0	0	0	0	0	0	0	0	0
WBGene00235303	T13A10.64	0	0	0	0	0	0	0	0	0	0	0	0	0	0	0	0	0	0	0	0	0	0	0	0	0	0
WBGene00017010	D1007.15	277	248	264	278	259	324	253	166	185	152	160	161	2.84	2.61	2.38	2.68	2.64	3.44	2.25	1.47	1.67	1.49	1.32	1.53	2.765	1.62167
WBGene00255469	C25G4.17	7	2	2	1	1	3	1	0	0	2	0	0	0.45	0.13	0.11	0.06	0.06	0.19	0.06	0	0	0.12	0	0	0.166667	0.03
WBGene00001855	hil-4	7673	7352	9271	8478	10083	8730	6213	6697	8701	7303	9165	6507	390.5	380.45	406.92	395.3	494.17	445.99	274.35	296.74	390.57	356.59	371.03	304.16	418.888	332.24
WBGene00001182	egl-13	650	596	649	627	622	723	541	541	332	405	461	494	12.91	12.4	11.39	11.49	11.8	14.65	9.34	9.21	5.65	7.77	7.13	9.07	12.44	8.02833
WBGene00021216	Y19D10A.1	0.5	0	0	0	0	0	0	0	0	0	0	0	0.02	0	0	0	0	0	0	0	0	0	0	0	0.00333333	0
WBGene00048084	21ur-708	0	0	0	0	0	0	0	0	0	0	0	0	0	0	0	0	0	0	0	0	0	0	0	0	0	0
WBGene00077616	F57E7.4	1	2	3	3	0	2	0	0	0	1	0	0	0.1	0.2	0.25	0.27	0	0.2	0	0	0	0.1	0	0	0.17	0.0166667
WBGene00011227	nlp-67	178	175	237	169	145	213	188	179	121	137	217	168	7.47	7.48	8.61	6.53	5.88	9	6.84	6.52	4.48	5.51	7.26	6.48	7.495	6.18167
WBGene00049354	21ur-345	0	0	0	0	0	0	0	0	0	0	0	0	0	0	0	0	0	0	0	0	0	0	0	0	0	0
WBGene00049345	21ur-4701	0	0	0	0	0	0	0	0	0	0	0	0	0	0	0	0	0	0	0	0	0	0	0	0	0	0
WBGene00049343	21ur-4585	0	0	0	0	0	0	0	0	0	0	0	0	0	0	0	0	0	0	0	0	0	0	0	0	0	0
WBGene00049335	21ur-3857	0	0	0	0	0	0	0	0	0	0	0	0	0	0	0	0	0	0	0	0	0	0	0	0	0	0
WBGene00049314	21ur-2789	0	0	0	0	0	0	0	0	0	0	0	0	0	0	0	0	0	0	0	0	0	0	0	0	0	0
WBGene00049311	21ur-5341	0	0	0	0	0	0	0	0	0	0	0	0	0	0	0	0	0	0	0	0	0	0	0	0	0	0
WBGene00077640	Y26G10.4	1	0	0	2	0	0	0	0	0	0	0	0	0.05	0	0	0.09	0	0	0	0	0	0	0	0	0.0233333	0
WBGene00012618		15	23	14	18	23	15	4	5	5	4	5	6	0.26	0.42	0.22	0.3	0.4	0.27	0.06	0.08	0.08	0.07	0.07	0.1	0.311667	0.0766667
WBGene00049369	21ur-2207	0	0	0	0	0	0	0	0	0	0	0	0	0	0	0	0	0	0	0	0	0	0	0	0	0	0
WBGene00000522	clc-1	469	548	534	480	576	381	607	549	599	464	645	560	38.51	47.02	37.85	36.2	46	31.04	43.83	40.24	43.78	37.11	41.85	42.34	39.4367	41.525
WBGene00018613	skpt-1	1870	1769	1680	1798	2048	1579	1158	1188	1962	1373	1513	1121	55.76	53.92	43.6	49.79	59.21	47.6	29.74	30.45	51.45	39.11	36.09	30.59	51.6467	36.2383
WBGene00011442	T04F8.3	11	26	10	13	12	11	39	16	15	16	19	23	2.34	5.43	1.72	2.32	2.33	2.23	7.27	3.06	2.82	3.32	3.07	4.41	2.72833	3.99167
WBGene00004117	sin-3	2177	2056	1158	1494	1765	1620	1536	750	1140	790	817	630	17.1	16.59	7.98	11.03	13.55	12.97	10.43	5.07	7.89	5.93	5.18	4.57	13.2033	6.51167
WBGene00012037	T26E3.4	872	1049	1012	1074	972	872	973	880	829	699	773	796	45.71	55.9	45.73	51.54	49.04	45.86	44.26	40.18	38.33	35.16	32.22	38.32	48.9633	38.0783
WBGene00003637	nhr-47	324	298	216	246	266	273	149	109	141	104	106	95	6.3	5.94	3.67	4.47	5.04	5.39	2.51	1.83	2.42	1.93	1.66	1.7	5.135	2.00833
WBGene00010734	parn-1	195	251	249	170	224	227	173	206	214	227	230	217	4.51	5.88	5.01	3.7	4.99	5.27	3.46	4.09	4.34	4.97	4.22	4.58	4.89333	4.27667
WBGene00004318	rbg-2	1101	1048	702	873	909	914	748	462	662	460	468	404	10.06	9.82	5.62	7.5	8.11	8.5	5.9	3.63	5.32	4.01	3.44	3.4	8.26833	4.28333
WBGene00008684	mig-32	751.45	810.66	507.77	573.75	675.8	713.48	360	227.09	309.71	289.17	325.8	291.39	16.69	18.43	34.09	31.85	61.37	47.21	6.92	4.36	6.05	6.14	5.81	5.97	34.94	5.875
WBGene00021839	nduf-5	1066.46	1078.67	1156.23	1127.52	925.02	1022.01	1457.55	1085.56	1052.65	935.12	1223.08	1168.12	224.06	222.9	197.29	199.51	177.46	204.85	268.62	205.39	195.7	191.85	195.57	221.57	204.345	213.117
WBGene00001022	dnj-4	100.32	119.42	25.76	52.71	37.93	32.55	52.53	5.8	0	12.55	0	7.54	4.64	5.63	1.03	2.24	1.69	1.52	2.11	0.23	0	0.56	0	0.32	2.79167	0.536667
WBGene00000559	cnc-5	0	0	0	0	0	0	0	0	0	0	0	0	0	0	0	0	0	0	0	0	0	0	0	0	0	0
WBGene00000450	ceh-28	0	2	3	1	0	1	0	0	1	1	0	0	0	0.16	0.2	0.07	0	0.08	0	0	0.07	0.07	0	0	0.085	0.0233333
WBGene00003057	lon-3	212	253	171	198	173	183	2685	2894	1515	1757	2541	2344	8.64	10.51	6.04	7.44	6.82	7.52	94.91	102.48	54.46	68.65	82.66	87.88	7.82833	81.84
WBGene00235285	F56D6.18	0	1	0	0	0	0	2	5	9	9	13	12	0	0.53	0	0	0	0	0.99	2.58	4.44	5.01	5.25	5.93	0.0883333	4.03333
WBGene00006708	ubc-13	1596	1599	1824	1678	1778	1667	1525	1665	1889	1549	1849	1556	89.89	91.46	88.4	86.31	96.25	94.07	74.55	81.75	93.85	83.76	82.7	80.44	91.0633	82.8417
WBGene00303051	F01E11.20	0	0	0	0	0	0	0	0	0	0	0	0	0	0	0	0	0	0	0	0	0	0	0	0	0	0
WBGene00014334		0	0	0	0	0	0	0	0	0	0	0	0	0	0	0	0	0	0	0	0	0	0	0	0	0	0
WBGene00014333		0	0	0	0	0	0	0	0	0	0	0	0	0	0	0	0	0	0	0	0	0	0	0	0	0	0
WBGene00171844	21ur-9092	0	0	0	0	0	0	0	0	0	0	0	0	0	0	0	0	0	0	0	0	0	0	0	0	0	0
WBGene00019109	F59E11.2	34	35	36	27	23	28	37	16	12	12	11	15	1.36	1.43	1.25	1	0.89	1.13	1.29	0.56	0.42	0.46	0.35	0.55	1.17667	0.605
WBGene00018454		0	0	1	0	2	1	0	0	0	0	0	0	0	0	0.05	0	0.12	0.06	0	0	0	0	0	0	0.0383333	0
WBGene00018450		200.77	159.65	127.47	137.69	176.57	85.38	236.99	157.06	72.23	62.67	55.69	83.57	6.34	5.13	3.57	4.1	5.49	2.76	6.6	4.4	2.05	1.92	1.43	2.45	4.565	3.14167
WBGene00018449		24.58	9.31	29.84	49.43	26.53	19.43	18.76	21.3	13.5	12.33	22.38	33.63	0.76	0.29	0.91	1.42	0.8	0.61	0.5	0.61	0.37	0.37	0.57	0.96	0.798333	0.563333
WBGene00018451		12.66	42.04	12.69	11.87	5.9	46.18	14.25	10.64	13.27	0	2.93	13.8	0.34	1.26	0.3	0.3	0.16	1.72	0.34	0.27	0.32	0	0.07	0.38	0.68	0.23
WBGene00174052	21ur-7419	0	0	0	0	0	0	0	0	0	0	0	0	0	0	0	0	0	0	0	0	0	0	0	0	0	0
WBGene00174203	21ur-13887	0	0	0	0	0	0	0	0	0	0	0	0	0	0	0	0	0	0	0	0	0	0	0	0	0	0
WBGene00173436	21ur-10663	0	0	0	0	0	0	0	0	0	0	0	0	0	0	0	0	0	0	0	0	0	0	0	0	0	0
WBGene00009330	F32D8.5	656.91	787.22	702.14	722.14	772.36	684.83	626.07	647.07	761.66	560.51	618.19	554.54	33.63	41.27	31.11	34.2	38.29	35.39	27.81	28.88	34.52	27.5	25.29	25.99	35.6483	28.3317
WBGene00173395	21ur-12588	0	0	0	0	0	0	0	0	0	0	0	0	0	0	0	0	0	0	0	0	0	0	0	0	0	0
WBGene00173417	21ur-11729	0	0	0	0	0	0	0	0	0	0	0	0	0	0	0	0	0	0	0	0	0	0	0	0	0	0
WBGene00173839	21ur-13908	0	0	0	0	0	0	0	0	0	0	0	0	0	0	0	0	0	0	0	0	0	0	0	0	0	0
WBGene00173896	21ur-5461	0	0	0	0	0	0	0	0	0	0	0	0	0	0	0	0	0	0	0	0	0	0	0	0	0	0
WBGene00173655	21ur-12845	0	0	0	0	0	0	0	0	0	0	0	0	0	0	0	0	0	0	0	0	0	0	0	0	0	0
WBGene00173753	21ur-10125	0	0	0	0	0	0	0	0	0	0	0	0	0	0	0	0	0	0	0	0	0	0	0	0	0	0
WBGene00013870	ZC373.5	142	210	150	163	138	158	167	114	115	99	99	113	4.41	6.67	4.06	4.7	4.16	4.97	4.5	3.07	3.15	2.95	2.46	3.23	4.82833	3.22667
WBGene00004191	prx-1	116	120	87	108	103	104	197	94	104	81	81	97	2.13	2.72	1.5	1.87	2.33	2.28	2.9	1.98	1.19	1.97	1.58	1.84	2.13833	1.91
WBGene00200562	F13B9.10	0	0	0	0	0	0	0	0	0	0	0	0	0	0	0	0	0	0	0	0	0	0	0	0	0	0
WBGene00005304	srh-83	0	0	0	0	1	0	0	2	0	0	0	0	0	0	0	0	0.04	0	0	0.08	0	0	0	0	0.00666667	0.0133333
WBGene00000065	act-3	40797.4	37540.3	49573.4	41548.8	45296.1	42330.8	66990.2	69878	61825.4	61484.4	75687.5	66636	1133.95	1065.94	1194.99	1070.64	1214.33	1186.61	1621.32	1690.29	1510.82	1641.29	1691.55	1715.48	1144.41	1645.12
WBGene00022439	Y110A2AL.2	6	7	7	7	2	6	2	0	5	6	4	3	0.16	0.2	0.17	0.18	0.05	0.17	0.05	0	0.12	0.16	0.09	0.08	0.155	0.0833333
WBGene00043466	R05G6.3	0	0	1	0	0	0	0	0	0	0	1	0	0	0	1.8	0	0	0	0	0	0	0	1.77	0	0.3	0.295
WBGene00195678	W03G11.7	0	0	0	0	0	0	0	0	0	0	0	0	0	0	0	0	0	0	0	0	0	0	0	0	0	0
WBGene00195638	W03G11.6	0	0	0	0	0	0	0	0	0	0	0	0	0	0	0	0	0	0	0	0	0	0	0	0	0	0
WBGene00003326	mir-233	0	0	0	0	0	0	0	0	0	0	0	0	0	0	0	0	0	0	0	0	0	0	0	0	0	0
WBGene00016542	C39H7.4	902	1017	989	999	822	947	932	803	615	642	821	833	33.23	38.23	31.61	34	29.31	35.2	29.77	25.67	19.98	22.66	24.17	28.24	33.5967	25.0817
WBGene00002242	kvs-1	74	79	43	68	60	72	54	48	27	32	55	44	1.55	1.78	0.83	1.33	1.22	1.5	1.19	0.87	0.49	0.64	0.93	0.85	1.36833	0.828333
WBGene00195158	F26F2.11	0	0	0	0	0	0	1	0	0	0	1	0	0	0	0	0	0	0	9.03	0	0	0	6.7	0	0	2.62167
WBGene00015903	C17E7.9	407.8	411	466.75	462.95	602.42	439.57	247.51	250.49	446.66	291.84	310.86	205.59	16.51	17.53	16.79	17.38	24.17	18.43	8.55	8.99	16.78	10.66	10.3	7.36	18.4683	10.44
WBGene00044743	crb-3	165	200	196	208	199	186	169	115	99	83	119	117	17.54	20.57	17.05	19.47	19.74	19.34	15.15	10.52	9.26	8.5	9.42	10.62	18.9517	10.5783
WBGene00196175	W03G11.8	0	0	0	0	0	0	0	0	0	0	0	0	0	0	0	0	0	0	0	0	0	0	0	0	0	0
WBGene00007548	C13C4.4	129.81	118.85	95.24	127.29	126.27	118.29	69.81	36	62	34	29.56	21	5.07	4.76	3.21	4.51	4.78	4.61	2.35	1.24	2.15	1.22	0.88	0.74	4.49	1.43
WBGene00201579	C55H1.5	0	0	0	0	0	0	0	0	0	0	0	0	0	0	0	0	0	0	0	0	0	0	0	0	0	0
WBGene00200409	C55H1.4	0	0	0	0	0	0	0	0	0	0	0	0	0	0	0	0	0	0	0	0	0	0	0	0	0	0
WBGene00198350	T25F10.9	0	0	0	0	0	0	0	0	0	0	0	0	0	0	0	0	0	0	0	0	0	0	0	0	0	0
WBGene00016959		1	0	0	0	0	0	0	0	0	0	0	0	0.03	0	0	0	0	0	0	0	0	0	0	0	0.005	0
WBGene00022235	sqd-1	22926.8	22537.5	26957.2	23957.8	25372	24399.2	21998.2	24516.1	22816.7	21625.5	26767.8	22983	462.58	466.03	474.52	450.2	497.12	498.77	384.62	428.26	404.44	419.33	433.44	427.89	474.87	416.33
WBGene00169721	21ur-14826	0	0	0	0	0	0	0	0	0	0	0	0	0	0	0	0	0	0	0	0	0	0	0	0	0	0
WBGene00014077	ZK792.4	143	105	117	115	118	109	87	72	76	49	94	81	3.31	2.49	2.36	2.48	2.66	2.56	1.74	1.44	1.55	1.09	1.75	1.73	2.64333	1.55
WBGene00015707	C12D5.4	28	12	12	14	19	7	13	16	5	6	6	7	2.6	1.12	0.95	1.16	1.68	0.64	1.05	1.31	0.41	0.54	0.44	0.59	1.35833	0.723333
WBGene00019230	ttll-11	38	27	19	31	5	19	20	6	10	6	7	7	0.74	0.57	0.3	0.53	0.11	0.35	0.36	0.09	0.19	0.11	0.12	0.14	0.433333	0.168333
WBGene00008953	F19C6.4	107	112.77	62	106	52.31	72	135.76	77	65.55	26.44	27	28.36	2.3	2.49	1.18	2.17	1.11	1.59	2.58	1.47	1.26	0.6	0.49	0.57	1.80667	1.16167
WBGene00198905	T07D4.6	0	0	0	0	0	0	0	0	0	0	0	0	0	0	0	0	0	0	0	0	0	0	0	0	0	0
WBGene00220061	T07D4.7	0	0	0	0	0	0	0	0	0	0	0	0	0	0	0	0	0	0	0	0	0	0	0	0	0	0
WBGene00044138	sssh-1	20	27	22	37	22	12	44	14	14	9	20	19	1.31	1.8	1.24	2.21	1.38	0.79	2.51	0.8	0.81	0.57	1.04	1.14	1.455	1.145
WBGene00303053	F08C6.18	0	0	0	0	0	0	0	0	0	0	0	0	0	0	0	0	0	0	0	0	0	0	0	0	0	0
WBGene00001086	dpy-27	1116	1092	806	938	1146	1087	616	621	670	491	554	520	7.72	7.77	4.9	6.11	7.76	7.67	3.69	3.7	4.09	3.24	3.09	3.32	6.98833	3.52167
WBGene00014076	ZK792.1	538.62	536.69	477.1	590.28	393.33	402.69	647.41	328.49	352.34	245.83	267.21	255.24	10.38	11.23	7.55	10.48	7.13	7.92	11.31	5.3	5.46	4.75	4.13	4.52	9.115	5.91167
WBGene00047147	21ur-3371	0	0	0	0	0	0	0	0	0	0	0	0	0	0	0	0	0	0	0	0	0	0	0	0	0	0
WBGene00008837	sre-38	0	0	2	1	1	2	1	0	0	1	0	0	0	0	0.07	0.04	0.04	0.08	0.03	0	0	0.04	0	0	0.0383333	0.0116667
WBGene00003614	nhr-15	79	60	70	55	49	73	33	38	33	17	42	41	2.28	1.67	1.65	1.53	1.29	2.05	0.91	1.02	0.92	0.45	0.88	1.05	1.745	0.871667
WBGene00000168	apx-1	1985	1761	1891	1868	2541	2170	921	1122	1613	1231	1472	1165	34.74	37.19	32.36	33.1	46.86	39.48	15.1	16.79	29.86	22.78	24.43	19.22	37.2883	21.3633
WBGene00006409	hdl-2	2	1	4	1	0	6	59	57	78	46	56	42	0.04	0.02	0.07	0.02	0	0.13	1.05	1.02	1.42	0.91	0.93	0.8	0.0466667	1.02167
WBGene00219734	linc-128	0	3	3	0	0	1	0	0	1	1	2	0	0	0.05	0.04	0	0	0.02	0	0	0.02	0.02	0.03	0	0.0183333	0.0116667
WBGene00165095	21ur-12977	0	0	0	0	0	0	0	0	0	0	0	0	0	0	0	0	0	0	0	0	0	0	0	0	0	0
WBGene00011742	tgn-38	789	820	596	766	767	626	500	411	488	317	401	399	27.28	28.94	17.89	24.5	25.69	21.85	14.98	12.33	14.88	10.5	11.09	12.7	24.3583	12.7467
WBGene00015206	B0495.7	2936	3136	3158	3033	3333	2970	4002	3535	3621	3122	3547	3547	38.3	41.97	36.1	37.06	42.45	39.42	45.19	39.79	41.63	38.91	37.24	42.7	39.2167	40.91
WBGene00011277	R53.8	9	10	9	4	2	7	3	3	4	2	2	1	0.95	1.06	0.8	0.38	0.2	0.73	0.28	0.28	0.37	0.2	0.17	0.1	0.686667	0.233333
WBGene00000221	atf-4	1151	985	930.32	1099	940	863.69	1343.61	884	981	639	612.64	736	53.07	46.2	37.06	46.53	41.81	40.04	53.73	35.44	39.89	28.25	22.49	31.19	44.1183	35.165
WBGene00302980	F53E2.2	16209.9	14618.3	17767.4	16065.6	18633.1	16701.2	13960.2	15388.8	15177.4	14392.2	18018.5	14128.7	544.83	501.8	517.94	499.32	606.2	566.38	406.67	448.82	449.43	463.76	483.5	436.64	539.412	448.137
WBGene00005782	srw-35	2	6	2	3	2	6	0	0	0	0	0	0	0.13	0.39	0.11	0.17	0.12	0.38	0	0	0	0	0	0	0.216667	0
WBGene00170165	21ur-11909	0	0	0	0	0	0	0	0	0	0	0	0	0	0	0	0	0	0	0	0	0	0	0	0	0	0
WBGene00170173	21ur-11895	0	0	0	0	0	0	0	0	0	0	0	0	0	0	0	0	0	0	0	0	0	0	0	0	0	0
WBGene00170132	21ur-9604	0	0	0	0	0	0	0	0	0	0	0	0	0	0	0	0	0	0	0	0	0	0	0	0	0	0
WBGene00170134	21ur-6187	0	0	0	0	0	0	0	0	0	0	0	0	0	0	0	0	0	0	0	0	0	0	0	0	0	0
WBGene00170231	21ur-8640	0	0	0	0	0	0	0	0	0	0	0	0	0	0	0	0	0	0	0	0	0	0	0	0	0	0
WBGene00170255	21ur-8926	0	0	0	0	0	0	0	0	0	0	0	0	0	0	0	0	0	0	0	0	0	0	0	0	0	0
WBGene00170224	21ur-10976	0	0	0	0	0	0	0	0	0	0	0	0	0	0	0	0	0	0	0	0	0	0	0	0	0	0
WBGene00170227	21ur-6637	0	0	0	0	0	0	0	0	0	0	0	0	0	0	0	0	0	0	0	0	0	0	0	0	0	0
WBGene00170279	21ur-5575	0	0	0	0	0	0	0	0	0	0	0	0	0	0	0	0	0	0	0	0	0	0	0	0	0	0
WBGene00170288	21ur-10850	0	0	0	0	0	0	0	0	0	0	0	0	0	0	0	0	0	0	0	0	0	0	0	0	0	0
WBGene00198318	C36C9.7	0	0	0	0	0	0	0	0	0	0	0	0	0	0	0	0	0	0	0	0	0	0	0	0	0	0
WBGene00018935	skr-18	605.5	579.85	417.46	568.98	588.24	462.35	610.31	535.82	693.51	481.3	503.72	486.51	49.22	47.59	28.9	41.64	45.55	37.33	43.13	38.2	49.76	37.67	32.27	36.19	41.705	39.5367
WBGene00021488	srab-23	0	0	0	0	0	0	0	0	0	0	0	0	0	0	0	0	0	0	0	0	0	0	0	0	0	0
WBGene00022269	aatf-1	341	332	320	379	344	305	283	239	338	238	226	234	7.56	7.54	6.2	7.83	7.43	6.86	5.44	4.58	6.61	5.05	4.02	4.78	7.23667	5.08
WBGene00195700	F13D12.11	0	0	0	0	0	0	0	0	0	0	0	0	0	0	0	0	0	0	0	0	0	0	0	0	0	0
WBGene00001450	flp-7	177	192	290	224	172	192	98	97	65	56	123	109	12.75	14	17.86	14.61	11.84	13.78	6.13	6.11	4.13	3.88	7	7.19	14.14	5.74
WBGene00008716	F11F1.4	0	2	3	2	0	0	0	0	0	0	0	0	0	0.16	0.2	0.14	0	0	0	0	0	0	0	0	0.0833333	0
WBGene00201978	R03A10.13	0	0	0	0	0	0	0	0	0	0	0	0	0	0	0	0	0	0	0	0	0	0	0	0	0	0
WBGene00200357	R03A10.12	0	0	0	0	0	0	0	0	0	0	0	0	0	0	0	0	0	0	0	0	0	0	0	0	0	0
WBGene00304794	H40L08.9	0	1	0	1	0	0	0	0	0	0	0	0	0	0.52	0	0.41	0	0	0	0	0	0	0	0	0.155	0
WBGene00021130		20.95	30	30.88	36.86	31.66	26.29	12	6	21.89	3	2.05	4	1.08	1.76	1.13	1.39	1.54	1.21	0.6	0.3	0.68	0.17	0.06	0.21	1.35167	0.336667
WBGene00197651	R03A10.10	0	0	0	0	0	0	0	0	0	0	0	0	0	0	0	0	0	0	0	0	0	0	0	0	0	0
WBGene00195653	W10D9.7	0	0	0	0	0	0	0	0	0	0	0	0	0	0	0	0	0	0	0	0	0	0	0	0	0	0
WBGene00017910	F28H1.5	0	1	0	0	1	1	51	32	21	22	22	26	0	0.17	0	0	0.16	0.16	7.63	4.9	3.18	3.66	2.89	4.03	0.0816667	4.38167
WBGene00014630		0	0	0	0	0	0	0	0	0	0	0	0	0	0	0	0	0	0	0	0	0	0	0	0	0	0
WBGene00006769	unc-33	2749.21	2603.75	3158.39	2835.84	3175.73	2880.49	1867.1	1806.7	1894.9	1506.72	1823.92	1655.11	22.75	19.79	23.4	20.64	26.52	24.04	12.6	11.36	12.25	10.6	10.62	11.41	22.8567	11.4733
WBGene00015378	C03B1.7	131	112	69	86	101	129	112	50	93	61	57	63	1.9	1.68	0.88	1.15	1.42	1.89	1.4	0.63	1.19	0.84	0.67	0.84	1.48667	0.928333
WBGene00013620	fbxa-111	7.23	7.5	4.32	6	5.99	4.83	5	0	4.57	3	2.62	2	0.12	0.12	0.06	0.09	0.09	0.08	0.07	0	0.07	0.05	0.03	0.03	0.0933333	0.0416667
WBGene00002072	ima-1	515.86	632.97	69.29	154.58	509.67	220.22	273.37	0	305.37	0	0	0	10.84	13.73	1.27	3.03	10.42	4.69	4.97	0	5.65	0	0	0	7.33	1.77
WBGene00048167	21ur-2839	0	0	0	0	0	0	0	0	0	0	0	0	0	0	0	0	0	0	0	0	0	0	0	0	0	0
WBGene00047951	21ur-940	0	0	0	0	0	0	0	0	0	0	0	0	0	0	0	0	0	0	0	0	0	0	0	0	0	0
WBGene00048170	21ur-1207	0	0	0	0	0	0	0	0	0	0	0	0	0	0	0	0	0	0	0	0	0	0	0	0	0	0
WBGene00049336	21ur-2348	0	0	0	0	0	0	0	0	0	0	0	0	0	0	0	0	0	0	0	0	0	0	0	0	0	0
WBGene00048900	21ur-5295	0	0	0	0	0	0	0	0	0	0	0	0	0	0	0	0	0	0	0	0	0	0	0	0	0	0
WBGene00049633	21ur-2732	0	0	0	0	0	0	0	0	0	0	0	0	0	0	0	0	0	0	0	0	0	0	0	0	0	0
WBGene00049488	21ur-1764	0	0	0	0	0	0	0	0	0	0	0	0	0	0	0	0	0	0	0	0	0	0	0	0	0	0
WBGene00049749	21ur-2320	0	0	0	0	0	0	0	0	0	0	0	0	0	0	0	0	0	0	0	0	0	0	0	0	0	0
WBGene00049710	21ur-223	0	0	0	0	0	0	0	0	0	0	0	0	0	0	0	0	0	0	0	0	0	0	0	0	0	0
WBGene00020694	dhhc-11	22	12	16	21	8	7	10	14	7	5	4	5	0.75	0.42	0.47	0.66	0.26	0.24	0.3	0.41	0.21	0.16	0.11	0.16	0.466667	0.225
WBGene00012063	fbxb-1	22	12	17	18	25	28	4	7	10	10	7	2	0.74	0.41	0.5	0.56	0.82	0.95	0.12	0.2	0.3	0.32	0.19	0.06	0.663333	0.198333
WBGene00006387	taf-6.1	633.21	778.46	804.55	822.87	793.83	741.37	442.97	487.96	604.49	556.11	632.5	478.52	31.9	30.96	33.51	32.25	26.49	30.94	12.18	20.09	20.64	19.09	21.8	21.23	31.0083	19.1717
WBGene00048266	21ur-3270	0	0	0	0	0	0	0	0	0	0	0	0	0	0	0	0	0	0	0	0	0	0	0	0	0	0
WBGene00014925		0	0	1	0	0	0	0	2	0	0	0	0	0	0	0.02	0	0	0	0	0.05	0	0	0	0	0.00333333	0.00833333
WBGene00198285	ZK617.13	0	0	0	0	0	0	0	0	0	0	0	0	0	0	0	0	0	0	0	0	0	0	0	0	0	0
WBGene00197058	ZK617.10	0	0	0	0	0	0	0	0	0	0	0	0	0	0	0	0	0	0	0	0	0	0	0	0	0	0
WBGene00198067	ZK617.11	0	0	0	0	0	0	0	0	0	0	0	0	0	0	0	0	0	0	0	0	0	0	0	0	0	0
WBGene00199163	ZK617.16	0	0	0	0	0	0	0	0	0	0	0	0	0	0	0	0	0	0	0	0	0	0	0	0	0	0
WBGene00199423	ZK617.17	0	0	0	0	0	0	0	0	0	0	0	0	0	0	0	0	0	0	0	0	0	0	0	0	0	0
WBGene00198333	ZK617.14	0	0	0	0	0	0	0	0	0	0	0	0	0	0	0	0	0	0	0	0	0	0	0	0	0	0
WBGene00198595	ZK617.15	0	0	0	0	0	0	0	0	0	0	0	0	0	0	0	0	0	0	0	0	0	0	0	0	0	0
WBGene00013316		7	1	1	5	3	4	1	0	0	2	1	0	0.55	0.08	0.07	0.36	0.23	0.31	0.07	0	0	0.15	0.06	0	0.266667	0.0466667
WBGene00005237	srh-11	1	0	0	3	0	0	0	0	0	0	0	0	0.05	0	0	0.13	0	0	0	0	0	0	0	0	0.03	0
WBGene00199794	ZK617.18	0	0	0	0	0	0	0	0	0	0	0	0	0	0	0	0	0	0	0	0	0	0	0	0	0	0
WBGene00011099	nhr-208	72.55	50.5	41.44	63.03	29.44	43.65	29.39	17.07	8.8	10.07	3.18	3.29	2.48	1.76	1.23	1.99	0.97	1.51	0.87	0.51	0.27	0.33	0.09	0.1	1.65667	0.361667
WBGene00013320		0	0	0	0	0	0	0	0	0	0	0	0	0	0	0	0	0	0	0	0	0	0	0	0	0	0
WBGene00014923		0	1	0	0	0	0	0	0	0	0	0	0	0	0.05	0	0	0	0	0	0	0	0	0	0	0.00833333	0
WBGene00168198	21ur-12942	0	0	0	0	0	0	0	0	0	0	0	0	0	0	0	0	0	0	0	0	0	0	0	0	0	0
WBGene00012345	W08E3.4	2	3	5	15	5	13	49	43	35	29	39	34	0.12	0.2	0.27	0.85	0.29	0.79	2.65	2.39	1.98	1.75	1.94	1.95	0.42	2.11
WBGene00018913	F56A4.5	1	0	1	1	2	2	0	0	0	0	0	2	0.04	0	0.03	0.03	0.07	0.07	0	0	0	0	0	0.06	0.04	0.01
WBGene00002268	lec-5	6631	6713	6935	7109	5978	6538	4564	3702	3725	2946	3379	3545	309.44	318.85	279.6	304.69	269.06	306.73	184.74	150.26	153.3	131.84	125.6	152.02	298.062	149.627
WBGene00022787	tag-307	1274.23	1355.27	1151.57	1269.46	1352.29	1205.01	1301.78	904.62	996.95	725.39	782.2	755.53	42.28	44.61	32.19	37.86	42.97	39.37	33.72	24.2	28.24	22.75	19.32	21.34	39.88	24.9283
WBGene00012524	Y32B12B.4	1140	1182	1172	1128	1287	1099	691	830	973	838	973	761	16.06	17.04	13.44	15.32	18.01	15.89	8.54	11.17	12.44	10.3	11.65	9.76	15.96	10.6433
WBGene00170282	21ur-7734	0	0	0	0	0	0	0	0	0	0	0	0	0	0	0	0	0	0	0	0	0	0	0	0	0	0
WBGene00010680	K08F4.12	20	17	13	14	13	9	19	14	7	8	15	7	3.56	2.99	1.9	2.13	2.13	1.54	2.96	2.23	1.1	1.39	2.05	1.13	2.375	1.81
WBGene00170290	21ur-15646	0	0	0	0	0	0	0	0	0	0	0	0	0	0	0	0	0	0	0	0	0	0	0	0	0	0
WBGene00006936	glp-4	5174	5885	5903	5690	5340	4730	6679	6170	6868	5680	6572	5995	55.91	65	55.91	57.46	56.18	51.86	62.28	57.18	65.07	58.43	57	59.75	57.0533	59.9517
WBGene00011757	cht-2	108	95	90	108	78	121	110	68	63	77	98	97	2.25	2.03	1.64	2.1	1.59	2.56	1.99	1.23	1.16	1.54	1.64	1.87	2.02833	1.57167
WBGene00011855	clec-183	2	0	0	0	0	0	0	0	0	0	0	0	0.16	0	0	0	0	0	0	0	0	0	0	0	0.0266667	0
WBGene00168122	21ur-11248	0	0	0	0	0	0	0	0	0	0	0	0	0	0	0	0	0	0	0	0	0	0	0	0	0	0
WBGene00016281	pals-32	177	160	126	151	48	116	82	38	13	18	38	24	6.11	5.64	3.78	4.82	1.6	4.04	2.45	1.14	0.4	0.59	1.05	0.76	4.33167	1.065
WBGene00168114	21ur-14656	0	0	0	0	0	0	0	0	0	0	0	0	0	0	0	0	0	0	0	0	0	0	0	0	0	0
WBGene00008687	F11A10.6	1890.51	1700.54	1851	1692	1831.55	1710.83	1457.79	1441.52	1638.01	1256.42	1539.59	1324.96	29.7	27.67	24.95	26.15	27.67	29.45	24.64	21.77	25.35	23.08	21.9	22.21	27.5983	23.1583
WBGene00167327	21ur-9268	0	0	0	0	0	0	0	0	0	0	0	0	0	0	0	0	0	0	0	0	0	0	0	0	0	0
WBGene00003575	ncx-10	46	23	17	16	33	28	10	9	20	14	11	13	0.92	0.47	0.3	0.3	0.64	0.57	0.17	0.16	0.35	0.27	0.18	0.25	0.533333	0.23
WBGene00048956	21ur-1434	0	0	0	0	0	0	0	0	0	0	0	0	0	0	0	0	0	0	0	0	0	0	0	0	0	0
WBGene00015906	C17E7.13	0	0	0	9.19	0	3.94	12.5	19.28	0	0	7.41	21.08	0	0	0	0.37	0	0.17	0.47	0.72	0	0	0.26	0.84	0.09	0.381667
WBGene00015225	B0507.8	132.52	136.47	70.51	110.71	94.12	71.8	134.99	57.95	21.41	37.37	50.94	56.97	3.41	3.77	1.41	2.6	2.31	1.91	3.2	1.14	0.57	1.01	1.07	1.5	2.56833	1.415
WBGene00166657	21ur-8082	0	0	0	0	0	0	0	0	0	0	0	0	0	0	0	0	0	0	0	0	0	0	0	0	0	0
WBGene00166667	21ur-11035	0	0	0	0	0	0	0	0	0	0	0	0	0	0	0	0	0	0	0	0	0	0	0	0	0	0
WBGene00166681	21ur-8637	0	0	0	0	0	0	0	0	0	0	0	0	0	0	0	0	0	0	0	0	0	0	0	0	0	0
WBGene00166710	21ur-6493	0	0	0	0	0	0	0	0	0	0	0	0	0	0	0	0	0	0	0	0	0	0	0	0	0	0
WBGene00167032	21ur-6415	0	0	0	0	0	0	0	0	0	0	0	0	0	0	0	0	0	0	0	0	0	0	0	0	0	0
WBGene00167252	21ur-9327	0	0	0	0	0	0	0	0	0	0	0	0	0	0	0	0	0	0	0	0	0	0	0	0	0	0
WBGene00199201	Y71F9AL.19	0	0	0	0	0	0	0	0	0	0	0	0	0	0	0	0	0	0	0	0	0	0	0	0	0	0
WBGene00014202	mmcm-1	4826	4985	5431	5341	5512	5365	5562	5420	4970	4975	6441	5214	76.22	80.73	75.08	78.9	84.92	86.14	76.05	73.93	69.18	75.1	81.82	75.97	80.3317	75.3417
WBGene00005918		0	0	0	0	0	0	0	0	0	0	0	0	0	0	0	0	0	0	0	0	0	0	0	0	0	0
WBGene00016874	C52B11.5	99	111	102	106	93	85	167	104	137	78	80	88	4.21	4.81	3.76	4.15	3.82	3.64	6.16	3.85	5.14	3.18	2.72	3.44	4.065	4.08167
WBGene00200324	F45B8.17	0	0	0	0	0	0	0	0	0	0	0	0	0	0	0	0	0	0	0	0	0	0	0	0	0	0
WBGene00199123	F45B8.14	0	0	0	0	0	0	0	0	0	0	0	0	0	0	0	0	0	0	0	0	0	0	0	0	0	0
WBGene00199345	F45B8.15	0	0	0	0	0	0	0	0	0	0	0	0	0	0	0	0	0	0	0	0	0	0	0	0	0	0
WBGene00197455	F45B8.12	0	0	0	0	0	0	0	0	0	0	0	0	0	0	0	0	0	0	0	0	0	0	0	0	0	0
WBGene00198356	F45B8.13	0	0	0	0	0	0	0	0	0	0	0	0	0	0	0	0	0	0	0	0	0	0	0	0	0	0
WBGene00197117	F45B8.10	0	0	0	0	0	0	0	0	0	0	0	0	0	0	0	0	0	0	0	0	0	0	0	0	0	0
WBGene00197332	F45B8.11	0	0	0	0	0	0	0	0	0	0	0	0	0	0	0	0	0	0	0	0	0	0	0	0	0	0
WBGene00016905	ztf-3	372	379	359	369	439	338	260	254	278	268	326	242	14.29	13.8	10.51	11.31	13.93	13	8.16	7.54	9.35	9.09	8.51	7.81	12.8067	8.41
WBGene00200728	F45B8.18	0	0	0	0	0	0	0	0	0	0	0	0	0	0	0	0	0	0	0	0	0	0	0	0	0	0
WBGene00200738	F45B8.19	0	0	0	0	0	0	0	0	0	0	0	0	0	0	0	0	0	0	0	0	0	0	0	0	0	0
WBGene00023475	srz-69	2	0	0	2	2	1	0	0	0	0	0	2	0.11	0	0	0.1	0.11	0.06	0	0	0	0	0	0.1	0.0633333	0.0166667
WBGene00005042		0	0	0	0	0	0	0	0	0	0	0	0	0	0	0	0	0	0	0	0	0	0	0	0	0	0
WBGene00019064	myo-5	2258	2451	2106	2136	1849	2150	1131	1025	920	1001	1000	1018	13.05	14.56	10.7	11.62	10.46	12.68	5.66	5.11	4.69	5.52	4.66	5.44	12.1783	5.18
WBGene00235335	R02D5.24	0	0	0	0	0	0	0	0	0	0	0	0	0	0	0	0	0	0	0	0	0	0	0	0	0	0
WBGene00022822	ZK813.3	10128	9304	11669	11513	12241	10442	2642	2728	4579	2602	3326	2207	1157.94	1065.76	1121.14	1163.17	1317.59	1172.08	263.17	275.6	462.4	287.49	296.71	229.98	1166.28	302.558
WBGene00003661	nhr-71	877	812	868	861	1171	1060	517	511	597	497	708	482	14.95	14.18	12.94	13.71	19.46	18.36	7.63	7.75	8.96	8.1	9.7	7.57	15.6	8.285
WBGene00019479	K07C11.7	1815	1438	1979	2007	1919	1943	643	524	665	434	566	531	61.48	51.25	57.74	63.46	62.44	65.27	19.73	16.31	20.33	15.06	16.12	17.53	60.2733	17.5133
WBGene00195319	R12A1.5	0	0	0	0	0	0	0	0	0	0	0	0	0	0	0	0	0	0	0	0	0	0	0	0	0	0
WBGene00006319	sup-10	93	48	74	79	61	76	82	30	35	26	29	42	3.17	1.67	2.19	2.5	2.02	2.62	2.43	0.89	1.05	0.85	0.79	1.32	2.36167	1.22167
WBGene00044016	C35A5.10	60	63	67	67	51	44	74	68	44	53	45	58	2.77	2.96	2.67	2.84	2.27	2.04	2.96	2.73	1.79	2.35	1.66	2.46	2.59167	2.325
WBGene00268190		0	0	0	0	0	0	0	1	1	0	3	0	0	0	0	0	0	0	0	0.23	0.23	0	0.58	0	0	0.173333
WBGene00049909	21ur-1143	0	0	0	0	0	0	0	0	0	0	0	0	0	0	0	0	0	0	0	0	0	0	0	0	0	0
WBGene00005484	srh-279	6	5	8	3	1	4	1	2	1	4	3	4	0.12	0.1	0.14	0.06	0.02	0.08	0.02	0.03	0.02	0.08	0.05	0.07	0.0866667	0.045
WBGene00018512	trpp-8	1885.3	1944.43	1806.52	1959.13	2025.65	1774.58	2323.88	1860.14	2371.64	1638.69	1617.69	1699.64	14.31	15.16	12.04	13.98	15.04	13.73	15.27	12.17	15.86	11.88	9.9	11.91	14.0433	12.8317
WBGene00008739	F13D12.3	588	526	562	560	709	558	245	263	245	251	304	265	24.57	22.4	20.33	21.56	28.63	23.49	8.88	9.55	9.03	10.05	10.14	10.18	23.4967	9.63833
WBGene00047942	21ur-1064	0	0	0	0	0	0	0	0	0	0	0	0	0	0	0	0	0	0	0	0	0	0	0	0	0	0
WBGene00047816	21ur-2612	0	0	0	0	0	0	0	0	0	0	0	0	0	0	0	0	0	0	0	0	0	0	0	0	0	0
WBGene00045668	21ur-1242	0	0	0	0	0	0	0	0	0	0	0	0	0	0	0	0	0	0	0	0	0	0	0	0	0	0
WBGene00045619	21ur-5354	0	0	0	0	0	0	0	0	0	0	0	0	0	0	0	0	0	0	0	0	0	0	0	0	0	0
WBGene00045856	21ur-3638	0	0	0	0	0	0	0	0	0	0	0	0	0	0	0	0	0	0	0	0	0	0	0	0	0	0
WBGene00045771	21ur-237	0	0	0	0	0	0	0	0	0	0	0	0	0	0	0	0	0	0	0	0	0	0	0	0	0	0
WBGene00046261	21ur-4114	0	0	0	0	0	0	0	0	0	0	0	0	0	0	0	0	0	0	0	0	0	0	0	0	0	0
WBGene00046000	21ur-4161	0	0	0	0	0	0	0	0	0	0	0	0	0	0	0	0	0	0	0	0	0	0	0	0	0	0
WBGene00047044	21ur-4758	0	0	0	0	0	0	0	0	0	0	0	0	0	0	0	0	0	0	0	0	0	0	0	0	0	0
WBGene00046416	21ur-3796	0	0	0	0	0	0	0	0	0	0	0	0	0	0	0	0	0	0	0	0	0	0	0	0	0	0
WBGene00220025	K11E8.7	0	0	1	0	0	0	0	0	0	0	0	0	0	0	14.76	0	0	0	0	0	0	0	0	0	2.46	0
WBGene00044949	Y49A10A.2	357	360	363	400	265	256	192	146	148	115	133	130	13.48	13.77	11.86	13.86	9.67	9.75	6.28	4.8	4.91	4.16	4	4.51	12.065	4.77667
WBGene00007719	C25D7.9	0	0	0	0	0	0	0	0	0	0	0	0	0	0	0	0	0	0	0	0	0	0	0	0	0	0
WBGene00005340	srh-122	0	0	0	0	0	0	0	0	0	0	0	0	0	0	0	0	0	0	0	0	0	0	0	0	0	0
WBGene00012237	W04A8.2	58	62	48	64.06	59.66	56	55	27	49.17	47	41	43	2.21	2.41	1.59	2.25	2.2	2.15	1.82	0.89	1.65	1.72	1.25	1.51	2.135	1.47333
WBGene00006369	sym-4	1844.01	1559.51	1705.17	1673.54	1988.68	1921.64	1798.08	1696.16	1720.96	1525.46	1600.87	1675.35	13.61	11.83	11.06	11.61	14.36	14.47	11.49	10.79	11.2	10.75	9.53	11.42	12.8233	10.8633
WBGene00046992	21ur-3586	0	0	0	0	0	0	0	0	0	0	0	0	0	0	0	0	0	0	0	0	0	0	0	0	0	0
WBGene00046987	21ur-1312	0	0	0	0	0	0	0	0	0	0	0	0	0	0	0	0	0	0	0	0	0	0	0	0	0	0
WBGene00046984	21ur-3121	0	0	0	0	0	0	0	0	0	0	0	0	0	0	0	0	0	0	0	0	0	0	0	0	0	0
WBGene00046982	21ur-5339	0	0	0	0	0	0	0	0	0	0	0	0	0	0	0	0	0	0	0	0	0	0	0	0	0	0
WBGene00046975	21ur-4501	0	0	0	0	0	0	0	0	0	0	0	0	0	0	0	0	0	0	0	0	0	0	0	0	0	0
WBGene00046952	21ur-3936	0	0	0	0	0	0	0	0	0	0	0	0	0	0	0	0	0	0	0	0	0	0	0	0	0	0
WBGene00046938	21ur-2126	0	0	0	0	0	0	0	0	0	0	0	0	0	0	0	0	0	0	0	0	0	0	0	0	0	0
WBGene00046929	21ur-4576	0	0	0	0	0	0	0	0	0	0	0	0	0	0	0	0	0	0	0	0	0	0	0	0	0	0
WBGene00050212	21ur-849	0	0	0	0	0	0	0	0	0	0	0	0	0	0	0	0	0	0	0	0	0	0	0	0	0	0
WBGene00006953	wrt-7	0	0	0	2	1	0	1	5	3	3	1	4	0	0	0	0.05	0.02	0	0.02	0.11	0.07	0.07	0.02	0.09	0.0116667	0.0633333
WBGene00047006	21ur-3783	0	0	0	0	0	0	0	0	0	0	0	0	0	0	0	0	0	0	0	0	0	0	0	0	0	0
WBGene00046998	21ur-4466	0	0	0	0	0	0	0	0	0	0	0	0	0	0	0	0	0	0	0	0	0	0	0	0	0	0
WBGene00022575	ZC239.17	0	0	0	0	1.64	1.32	0	0.69	0	0.54	0	0.41	0	0	0	0	0.39	0.33	0	0.16	0	0.14	0	0.1	0.12	0.0666667
WBGene00004425	rpl-13	35375	34391	47972	40569	37692	38727	45798	47453	46946	43964	55214	46724	2989.58	2954.29	3450.43	3081.54	3045.39	3259.46	3370.45	3531.76	3502.82	3599.75	3681.97	3619.81	3130.11	3551.09
WBGene00005363	srh-147	1	2	1	2	0	2	0	1	0	0	0	0	0.04	0.09	0.04	0.08	0	0.1	0	0.04	0	0	0	0	0.0583333	0.00666667
WBGene00004989	spp-4	350	384	453	575	872	311	1127	884	982	665	903	918	80.96	87.09	84.57	111	183.13	68.28	229.03	184.74	201.08	150.52	158.25	191.41	102.505	185.838
WBGene00019734	nlp-64	162	145	188	184	109	137	79	78	35	56	82	72	41.32	36.15	38.45	38.79	25.09	32.99	17.73	18.03	7.91	14.01	15.77	16.53	35.465	14.9967
WBGene00022637	nhr-252	0	0	0	0	2	0	0	0	0	0	0	0	0	0	0	0	0.09	0	0	0	0	0	0	0	0.015	0
WBGene00008597	clec-55	78	73	50	107	84.68	64	7	11	9	2	2	8	2.71	2.59	1.51	3.44	2.85	2.25	0.21	0.33	0.28	0.07	0.06	0.26	2.55833	0.201667
WBGene00200776	F40G9.22	0	0	0	0	0	0	0	0	0	0	0	0	0	0	0	0	0	0	0	0	0	0	0	0	0	0
WBGene00009215	thn-2	3640.35	3919.65	4628.77	4347.92	4828.6	4286.3	532.64	573.52	469.56	524.08	869.23	590.62	260.13	283.42	282.84	281.28	329.83	305.22	33.07	35.85	29.61	36.01	49.1	38.67	290.453	37.0517
WBGene00169189	21ur-9155	0	0	0	0	0	0	0	0	0	0	0	0	0	0	0	0	0	0	0	0	0	0	0	0	0	0
WBGene00019241	trm-2A	2321.79	2200.72	2836.7	2690.87	2534.98	2297.45	1927.59	1996.83	2135.92	1974.38	2424.04	1769.78	58.41	47.2	51.37	50.58	51.61	55.28	32.99	35.89	39.14	40	47.38	39.17	52.4083	39.095
WBGene00022130	Y71F9B.9	386.95	296.97	437.78	402.45	369.14	411.88	92.44	113.09	86.45	82.51	113.84	99.6	17.12	13.44	16.69	16.31	15.97	18.35	3.67	4.37	3.36	3.49	4	4.11	16.3133	3.83333
WBGene00236799	F54E2.8	0	2	0	0	0	0	0	0	0	0	0	0	0	0.13	0	0	0	0	0	0	0	0	0	0	0.0216667	0
WBGene00219966	F54E2.7	0	0	0	0	0	0	0	0	0	0	0	0	0	0	0	0	0	0	0	0	0	0	0	0	0	0
WBGene00012400	Y6E2A.7	2	5	1	7	2	1	1	3	0	0	2	0	0.09	0.22	0.04	0.28	0.08	0.04	0.04	0.11	0	0	0.07	0	0.125	0.0366667
WBGene00047840	21ur-1778	0	0	0	0	0	0	0	0	0	0	0	0	0	0	0	0	0	0	0	0	0	0	0	0	0	0
WBGene00014828		0	0	0	0	0	0	0	0	0	0	0	0	0	0	0	0	0	0	0	0	0	0	0	0	0	0
WBGene00014829		0	0	0	0	0	0	0	0	0	0	0	0	0	0	0	0	0	0	0	0	0	0	0	0	0	0
WBGene00011074	R07A4.3	62	45	68	43	55	33	75	75	37	49	68	61	3.08	2.31	3.04	2.04	2.74	1.68	3.32	3.38	1.66	2.44	2.8	2.84	2.48167	2.74
WBGene00001392	far-8	1463	1524	1699	1764	1418	1342	1019	696	740	552	719	742	97.75	103.57	97.39	107.13	90.7	90.14	58.97	40.56	43.65	35.84	37.98	45.5	97.78	43.75
WBGene00013519	Y73F8A.10	0	0	0	0	0	0	0	0	0	0	0	0	0	0	0	0	0	0	0	0	0	0	0	0	0	0
WBGene00001132	alp-1	1957	1947	1964	2046	2042	1960	4024	3701	3162	3078	3773	3687	29.09	29.45	25.63	28.48	29.9	29.06	59.33	55.03	47.87	50.36	51.87	57.96	28.6017	53.7367
WBGene00020893	T28C12.6	48	60	71	60	45	42	82	42	37	30	35	34	2.26	2.88	2.89	2.6	2.04	1.99	3.35	1.72	1.54	1.36	1.31	1.47	2.44333	1.79167
WBGene00007821		9	4	0	3	4	0	0	0	0	0	3	1	0.24	0.11	0	0.07	0.1	0	0	0	0	0	0.06	0.02	0.0866667	0.0133333
WBGene00004027	pie-1	1658	1682	1810	1675	2204	1815	737	973	1289	1105	1504	981	68.31	70.63	64.58	63.59	90.05	75.33	26.33	36.32	49.34	43.63	51.72	37.17	72.0817	40.7517
WBGene00007240	C01G10.15	200	258	188	181	121	135	196	188	38	71	163	172	76.1	94.93	55.83	54.61	40.51	47.47	66.18	65.7	12.83	26.78	45.88	58.56	61.575	45.9883
WBGene00050143	21ur-507	0	0	0	0	0	0	0	0	0	0	0	0	0	0	0	0	0	0	0	0	0	0	0	0	0	0
WBGene00014740		0	0	0	1	0	0	0	0	0	0	0	0	0	0	0	0.04	0	0	0	0	0	0	0	0	0.00666667	0
WBGene00172065	21ur-10507	0	0	0	0	0	0	0	0	0	0	0	0	0	0	0	0	0	0	0	0	0	0	0	0	0	0
WBGene00172058	21ur-13730	0	0	0	0	0	0	0	0	0	0	0	0	0	0	0	0	0	0	0	0	0	0	0	0	0	0
WBGene00172055	21ur-5995	0	0	0	0	0	0	0	0	0	0	0	0	0	0	0	0	0	0	0	0	0	0	0	0	0	0
WBGene00013943	ZK218.11	4	0	1	3	1	1	27	6	5	8	27	8	0.22	0	0.05	0.15	0.05	0.05	1.28	0.29	0.24	0.42	1.17	0.4	0.0866667	0.633333
WBGene00172122	21ur-12715	0	0	0	0	0	0	0	0	0	0	0	0	0	0	0	0	0	0	0	0	0	0	0	0	0	0
WBGene00172120	21ur-13289	0	0	0	0	0	0	0	0	0	0	0	0	0	0	0	0	0	0	0	0	0	0	0	0	0	0
WBGene00172091	21ur-13446	0	0	0	0	0	0	0	0	0	0	0	0	0	0	0	0	0	0	0	0	0	0	0	0	0	0
WBGene00172080	21ur-14403	0	0	0	0	0	0	0	0	0	0	0	0	0	0	0	0	0	0	0	0	0	0	0	0	0	0
WBGene00023352		0	0	0	0	0	0	0	0	0	0	0	0	0	0	0	0	0	0	0	0	0	0	0	0	0	0
WBGene00172132	21ur-6549	0	0	0	0	0	0	0	0	0	0	0	0	0	0	0	0	0	0	0	0	0	0	0	0	0	0
WBGene00023154		0	0	0	0	0	0	0	0	0	0	0	0	0	0	0	0	0	0	0	0	0	0	0	0	0	0
WBGene00197399	C49H3.14	0	0	0	0	0	0	0	0	0	0	0	0	0	0	0	0	0	0	0	0	0	0	0	0	0	0
WBGene00009931	F52D10.4	14	16	13	21	15	14	8	15	7	5	9	10	0.39	0.45	0.31	0.54	0.4	0.39	0.19	0.36	0.17	0.13	0.2	0.25	0.413333	0.216667
WBGene00169269	21ur-14723	0	0	0	0	0	0	0	0	0	0	0	0	0	0	0	0	0	0	0	0	0	0	0	0	0	0
WBGene00166416	21ur-12138	0	0	0	0	0	0	0	0	0	0	0	0	0	0	0	0	0	0	0	0	0	0	0	0	0	0
WBGene00014052	ZK669.2	99	134	121	148	98	106	84	102	54	44	54	61	6.07	8.33	6.37	8.26	5.76	6.5	4.47	5.46	2.92	2.59	2.62	3.43	6.88167	3.58167
WBGene00017660	F21C10.11	525.04	651.61	793.35	815.75	444.86	547.53	175.21	140.15	146.42	152.43	239.37	149.71	480.68	475.71	495.05	512.11	287.52	460.72	121.7	101.04	109.36	119.06	135.09	102.19	451.965	114.74
WBGene00018309		15	17.73	9	9	8	12	7	3	3	1	7	6	0.19	0.23	0.1	0.11	0.1	0.15	0.08	0.03	0.03	0.01	0.07	0.07	0.146667	0.0483333
WBGene00220167	Y47G6A.38	0	0	0	0	0	0	0	0	0	0	0	0	0	0	0	0	0	0	0	0	0	0	0	0	0	0
WBGene00271653	Y47G6A.39	0	0	0	0	0	0	0	0	0	0	0	0	0	0	0	0	0	0	0	0	0	0	0	0	0	0
WBGene00017213	F07E5.8	0	6	0	0	0	0	20	17	36	13	20	18	0	0.1	0	0	0	0	0.27	0.23	0.5	0.2	0.25	0.26	0.0166667	0.285
WBGene00200046	Y47G6A.34	0	0	0	0	0	0	0	0	0	0	0	0	0	0	0	0	0	0	0	0	0	0	0	0	0	0
WBGene00200878	Y47G6A.35	0	0	0	0	0	0	0	0	0	0	0	0	0	0	0	0	0	0	0	0	0	0	0	0	0	0
WBGene00220165	Y47G6A.36	0	0	0	0	0	0.97	0	0	0.93	0	0.94	0.94	0	0	0	0	0	0	0	0	0	0	0	0	0	0
WBGene00005814	srw-67	0	0	0	1	0	0	0	0	0	0	0	2	0	0	0	0.04	0	0	0	0	0	0	0	0.08	0.00666667	0.0133333
WBGene00007824	dlat-2	2956.41	2996.14	3299.41	3133.18	2805.35	2908.02	2875.57	2678.24	2536.64	2222.95	2899.04	2539.18	109.15	116.22	107.6	108.54	101.89	110.93	91.78	87.69	83.31	81.25	86.92	86.07	109.055	86.17
WBGene00050184	21ur-1653	0	0	0	0	0	0	0	0	0	0	0	0	0	0	0	0	0	0	0	0	0	0	0	0	0	0
WBGene00174032	21ur-15691	0	0	0	0	0	0	0	0	0	0	0	0	0	0	0	0	0	0	0	0	0	0	0	0	0	0
WBGene00045359	mir-799	0	0	0	0	0	0	0	0	0	0	0	0	0	0	0	0	0	0	0	0	0	0	0	0	0	0
WBGene00005737	srv-26	0	0	0	0	0	0	1	0	0	0	0	0	0	0	0	0	0	0	0.04	0	0	0	0	0	0	0.00666667
WBGene00196604	T03G6.5	0	0	0	0	0	0	0	0	0	0	0	0	0	0	0	0	0	0	0	0	0	0	0	0	0	0
WBGene00195821	T03G6.4	0	0	0	0	0	0	0	0	0	0	0	0	0	0	0	0	0	0	0	0	0	0	0	0	0	0
WBGene00201028	T03G6.6	0	0	0	0	0	0	0	0	0	0	0	0	0	0	0	0	0	0	0	0	0	0	0	0	0	0
WBGene00173857	21ur-5698	0	0	0	0	0	0	0	0	0	0	0	0	0	0	0	0	0	0	0	0	0	0	0	0	0	0
WBGene00173851	21ur-13935	0	0	0	0	0	0	0	0	0	0	0	0	0	0	0	0	0	0	0	0	0	0	0	0	0	0
WBGene00173914	21ur-9582	0	0	0	0	0	0	0	0	0	0	0	0	0	0	0	0	0	0	0	0	0	0	0	0	0	0
WBGene00173868	21ur-6045	0	0	0	0	0	0	0	0	0	0	0	0	0	0	0	0	0	0	0	0	0	0	0	0	0	0
WBGene00173773	21ur-15472	0	0	0	0	0	0	0	0	0	0	0	0	0	0	0	0	0	0	0	0	0	0	0	0	0	0
WBGene00173677	21ur-14778	0	0	0	0	0	0	0	0	0	0	0	0	0	0	0	0	0	0	0	0	0	0	0	0	0	0
WBGene00010620	K07A12.1	1638.64	1732.18	1034.82	1635.74	1293.56	1132.32	1464.6	565.03	890.9	534.53	574.24	501.85	26.67	28.63	14.42	23.39	19.52	18.24	20.48	7.8	12.85	7.77	7.22	7.15	21.8117	10.545
WBGene00173802	21ur-10148	0	0	0	0	0	0	0	0	0	0	0	0	0	0	0	0	0	0	0	0	0	0	0	0	0	0
WBGene00009753	scrm-6	1	1	4	6	2	3	86	75	97	82	86	67	0.05	0.05	0.17	0.28	0.1	0.15	3.75	3.28	4.3	3.95	3.44	3.09	0.133333	3.635
WBGene00012886	Y45F10D.6	185	188	177	201	113	149	1	5	2	9	0	4	16.38	16.77	13.3	15.95	9.5	13.06	0.08	0.39	0.16	0.77	0	0.32	14.16	0.286667
WBGene00173930	21ur-12195	0	0	0	0	0	0	0	0	0	0	0	0	0	0	0	0	0	0	0	0	0	0	0	0	0	0
WBGene00173927	21ur-11504	0	0	0	0	0	0	0	0	0	0	0	0	0	0	0	0	0	0	0	0	0	0	0	0	0	0
WBGene00050195	21ur-633	0	0	0	0	0	0	0	0	0	0	0	0	0	0	0	0	0	0	0	0	0	0	0	0	0	0
WBGene00168864	21ur-12807	0	0	0	0	0	0	0	0	0	0	0	0	0	0	0	0	0	0	0	0	0	0	0	0	0	0
WBGene00196681	M03F4.10	0	0	0	0	0	0	0	0	0	0	0	0	0	0	0	0	0	0	0	0	0	0	0	0	0	0
WBGene00020984	W03D8.1	2	3	2	0	6	2	31	13	32	32	22	26	0.08	0.12	0.07	0	0.23	0.08	1.09	0.46	1.14	1.24	0.71	0.97	0.0966667	0.935
WBGene00170197	21ur-5860	0	0	0	0	0	0	0	0	0	0	0	0	0	0	0	0	0	0	0	0	0	0	0	0	0	0
WBGene00006644	tsp-18	0	5	0	0	3	2	16	10	14	5	4	13	0	0.14	0	0	0.08	0.06	0.38	0.24	0.34	0.13	0.09	0.33	0.0466667	0.251667
WBGene00017984	gmpr-1	8616	8832	10343	10200	11191	9933	8072	8233	9933	8170	9143	7596	325.75	349.1	329.79	346.51	394.21	363.37	262.27	269.68	334.23	306.9	269.6	268.84	351.455	285.253
WBGene00012302	dot-1.3	0	1	0	1	3	0	58	54	52	48	54	45	0	0.04	0	0.03	0.11	0	1.89	1.76	1.73	1.73	1.62	1.56	0.03	1.715
WBGene00012874	Y45F10B.12	0	0	0	0	0	0	0	0	3	0	0	0	0	0	0	0	0	0	0	0	0.23	0	0	0	0	0.0383333
WBGene00166953	21ur-10377	0	0	0	0	0	0	0	0	0	0	0	0	0	0	0	0	0	0	0	0	0	0	0	0	0	0
WBGene00166841	21ur-7855	0	0	0	0	0	0	0	0	0	0	0	0	0	0	0	0	0	0	0	0	0	0	0	0	0	0
WBGene00199608	T21B6.12	0	0	0	0	0	0	0	0	0	0	0	0	0	0	0	0	0	0	0	0	0	0	0	0	0	0
WBGene00199839	T21B6.13	0	0	0	0	0	0	0	0	0	0	0	0	0	0	0	0	0	0	0	0	0	0	0	0	0	0
WBGene00200578	T21B6.14	0	0	0	0	0	0	0	0	0	0	0	0	0	0	0	0	0	0	0	0	0	0	0	0	0	0
WBGene00200642	T21B6.15	0	0	0	0	0	0	0	0	0	0	0	0	0	0	0	0	0	0	0	0	0	0	0	0	0	0
WBGene00167346	21ur-10385	0	0	0	0	0	0	0	0	0	0	0	0	0	0	0	0	0	0	0	0	0	0	0	0	0	0
WBGene00202167	T21B6.17	0	0	0	0	0	0	0	0	0	0	0	0	0	0	0	0	0	0	0	0	0	0	0	0	0	0
WBGene00167379	21ur-10217	0	0	0	0	0	0	0	0	0	0	0	0	0	0	0	0	0	0	0	0	0	0	0	0	0	0
WBGene00007585	C14C10.2	642.96	714.58	588.89	633.29	577.59	498.14	791.71	445.35	460.88	382.42	357.15	359.15	8.33	8.4	5.83	7.1	7.14	7.45	7.01	3.56	4.32	3.08	2.54	2.66	7.375	3.86167
WBGene00050133	21ur-2544	0	0	0	0	0	0	0	0	0	0	0	0	0	0	0	0	0	0	0	0	0	0	0	0	0	0
WBGene00198465	C02C6.7	0	0	0	0	0	0	0	0	0	0	0	0	0	0	0	0	0	0	0	0	0	0	0	0	0	0
WBGene00197114	C02C6.6	0	0	0	0	0	0	0	0	0	0	0	0	0	0	0	0	0	0	0	0	0	0	0	0	0	0
WBGene00197064	C02C6.5	0	0	0	0	0	0	0	0	0	0	0	0	0	0	0	0	0	0	0	0	0	0	0	0	0	0
WBGene00196047	C02C6.4	0	0	0	0	0	0	0	0	0	0	0	0	0	0	0	0	0	0	0	0	0	0	0	0	0	0
WBGene00171843	21ur-10401	0	0	0	0	0	0	0	0	0	0	0	0	0	0	0	0	0	0	0	0	0	0	0	0	0	0
WBGene00171859	21ur-8836	0	0	0	0	0	0	0	0	0	0	0	0	0	0	0	0	0	0	0	0	0	0	0	0	0	0
WBGene00171864	21ur-10674	0	0	0	0	0	0	0	0	0	0	0	0	0	0	0	0	0	0	0	0	0	0	0	0	0	0
WBGene00171866	21ur-10907	0	0	0	0	0	0	0	0	0	0	0	0	0	0	0	0	0	0	0	0	0	0	0	0	0	0
WBGene00171870	21ur-10363	0	0	0	0	0	0	0	0	0	0	0	0	0	0	0	0	0	0	0	0	0	0	0	0	0	0
WBGene00015914	C17F4.8	40	44	29	46	17	17	12	14	9	5	11	2	3.27	3.64	2.02	3.39	1.33	1.38	0.85	1.01	0.65	0.39	0.71	0.15	2.505	0.626667
WBGene00171875	21ur-10112	0	0	0	0	0	0	0	0	0	0	0	0	0	0	0	0	0	0	0	0	0	0	0	0	0	0
WBGene00013955	kri-1	25	32	15	22	21	27	39	20	8	15	13	16	0.44	0.58	0.23	0.36	0.36	0.48	0.6	0.31	0.12	0.25	0.18	0.26	0.408333	0.286667
WBGene00171913	21ur-9539	0	0	0	0	0	0	0	0	0	0	0	0	0	0	0	0	0	0	0	0	0	0	0	0	0	0
WBGene00008084	C44C10.3	7	15	7	15	12	12	15	7	14	11	8	12	0.18	0.39	0.16	0.35	0.3	0.31	0.33	0.15	0.31	0.27	0.16	0.28	0.281667	0.25
WBGene00014626		0	0	0	0	0	0	0	0	0	0	0	0	0	0	0	0	0	0	0	0	0	0	0	0	0	0
WBGene00021115	W09C3.8	4	2	2	3	0	1	58	37	42	24	61	45	0.53	0.26	0.22	0.35	0	0.13	6.68	4.33	4.9	3.07	6.25	5.4	0.248333	5.105
WBGene00044428	T01D1.7	4.01	3.01	6.02	2.01	3.01	7.04	1	0	1	0	1	2	0.12	0.09	0.16	0.06	0.09	0.21	0.03	0	0.03	0	0.02	0.05	0.121667	0.0216667
WBGene00196115	F45B8.8	0	0	0	0	0	0	0	0	0	0	0	0	0	0	0	0	0	0	0	0	0	0	0	0	0	0
WBGene00196643	F45B8.9	0	0	0	0	0	0	0	0	0	0	0	0	0	0	0	0	0	0	0	0	0	0	0	0	0	0
WBGene00007991	C37A5.7	463	469	505	449	514	510	181	193	165	155	238	174	13.58	14.06	12.89	12.22	14.63	15.13	4.6	4.9	4.27	4.35	5.59	4.7	13.7517	4.735
WBGene00304825	Y41G9A.17	1	0	0	0	0	0	0	1	0	0	0	0	0.09	0	0	0	0	0	0	0.08	0	0	0	0	0.015	0.0133333
WBGene00195377	F45B8.6	0	0	0	0	0	0	0	0	0	0	0	0	0	0	0	0	0	0	0	0	0	0	0	0	0	0
WBGene00195545	F45B8.7	0	0	0	0	0	0	0	0	0	0	0	0	0	0	0	0	0	0	0	0	0	0	0	0	0	0
WBGene00010066	F54F7.6	142	168	164	168	249	148	153	116	219	133	127	116	5.4	6.52	5.41	5.9	9.17	5.68	5.05	3.83	7.35	4.85	3.86	4.06	6.34667	4.83333
WBGene00168671	21ur-9152	0	0	0	0	0	0	0	0	0	0	0	0	0	0	0	0	0	0	0	0	0	0	0	0	0	0
WBGene00003305	mir-77	0	0	0	0	0	0	0	0	0	0	0	0	0	0	0	0	0	0	0	0	0	0	0	0	0	0
WBGene00005287		0	0	0	0	0	0	1	0	0	0	0	0	0	0	0	0	0	0	0.04	0	0	0	0	0	0	0.00666667
WBGene00008507	F01G10.4	2	7	7	7	3	3	3	3	2	0	1	2	0.11	0.38	0.32	0.34	0.15	0.16	0.14	0.14	0.09	0	0.04	0.1	0.243333	0.085
WBGene00009225	fbxa-94	21	17	27	16	23	18	10	7	9	13	14	9	0.89	0.78	1.01	0.68	1	0.77	0.39	0.29	0.35	0.53	0.47	0.39	0.855	0.403333
WBGene00195902	T21B4.18	0	0	0	0	0	0	0	0	0	0	0	0	0	0	0	0	0	0	0	0	0	0	0	0	0	0
WBGene00200885	T21B4.19	0	0	0	0	0	0	0	0	0	0	0	0	0	0	0	0	0	0	0	0	0	0	0	0	0	0
WBGene00171650	21ur-5786	0	0	0	0	0	0	0	0	0	0	0	0	0	0	0	0	0	0	0	0	0	0	0	0	0	0
WBGene00171336	21ur-9710	0	0	0	0	0	0	0	0	0	0	0	0	0	0	0	0	0	0	0	0	0	0	0	0	0	0
WBGene00171814	21ur-15507	0	0	0	0	0	0	0	0	0	0	0	0	0	0	0	0	0	0	0	0	0	0	0	0	0	0
WBGene00171733	21ur-15457	0	0	0	0	0	0	0	0	0	0	0	0	0	0	0	0	0	0	0	0	0	0	0	0	0	0
WBGene00172338	21ur-8528	0	0	0	0	0	0	0	0	0	0	0	0	0	0	0	0	0	0	0	0	0	0	0	0	0	0
WBGene00172273	21ur-8908	0	0	0	0	0	0	0	0	0	0	0	0	0	0	0	0	0	0	0	0	0	0	0	0	0	0
WBGene00172560	21ur-11639	0	0	0	0	0	0	0	0	0	0	0	0	0	0	0	0	0	0	0	0	0	0	0	0	0	0
WBGene00172514	21ur-9140	0	0	0	0	0	0	0	0	0	0	0	0	0	0	0	0	0	0	0	0	0	0	0	0	0	0
WBGene00172900	21ur-10263	0	0	0	0	0	0	0	0	0	0	0	0	0	0	0	0	0	0	0	0	0	0	0	0	0	0
WBGene00172653	21ur-13563	0	0	0	0	0	0	0	0	0	0	0	0	0	0	0	0	0	0	0	0	0	0	0	0	0	0
WBGene00020275	atp-4	3246	3086.53	4422.29	3771.38	3832.14	3927.43	4760.54	5062.03	4939.49	4519.79	6719.55	5144.37	552.66	519.22	619.56	550.98	602.87	644.65	708.92	770.68	743.64	748.32	879	793.52	581.657	774.013
WBGene00303019	Y70G10A.4	0	1.27	0	0	0	0	0	0	0	0	0	0	0	0.11	0	0	0	0	0	0	0	0	0	0	0.0183333	0
WBGene00005294	srh-73	0	0	0	0	0	0	0	0	0	0	0	0	0	0	0	0	0	0	0	0	0	0	0	0	0	0
WBGene00007538	C12D8.9	0	0	2	0	1	0	37	34	21	16	31	20	0	0	0.5	0	0.28	0	10.32	9.8	12.88	4.98	7.3	11.77	0.13	9.50833
WBGene00016596	C42D4.3	458	479	452	469.76	401.26	358	1252.93	1085	697	858	935	847.47	23.69	25.19	20.16	22.25	19.98	18.58	56.23	48.87	31.8	42.58	38.46	40.26	21.6417	43.0333
WBGene00003618	nhr-19	537	512	486	525	358	583	338	197	223	189	247	198	12.74	12.45	10.07	11.61	8.27	13.92	6.95	4.04	4.65	4.3	4.71	4.33	11.51	4.83
WBGene00013867	ZC373.2	6113	5002	8714	7805	8435	6904	1596	1539	2455	1579	2504	1482	1972.83	1564.53	2215.9	2029.38	2420.1	2072.19	454.12	451.26	698.1	500.97	601.18	427.16	2045.82	522.132
WBGene00020260	T05E7.4	84	73	90	105	62	89	45	26	30	17	18	24	6.54	6.3	6.67	8.18	4.55	7.54	3.28	2.3	2.07	1.68	1.31	2.13	6.63	2.12833
WBGene00022438	Y110A2AL.1	4	2	8	2	7	2	1	1	3	1	2	2	0.44	0.22	0.75	0.2	0.73	0.22	0.1	0.1	0.29	0.11	0.17	0.2	0.426667	0.161667
WBGene00005182	srg-25	0	1	2	2	1	1	4	2	0	0	0	2	0	0.03	0.06	0.05	0.04	0.04	0.1	0.06	0	0	0	0.07	0.0366667	0.0383333
WBGene00012307	W06F12.3	19	7	6	8	13	9	31	30	27	23	18	22	0.85	0.32	0.23	0.33	0.56	0.41	1.21	1.17	1.07	0.99	0.64	0.91	0.45	0.998333
WBGene00001172	egl-3	6967	6775	7715	6729	5293	7092	3237	3318	2168	2606	3999	3254	107.33	107.45	105.9	97.25	78.45	109.49	44.17	43.49	30.09	38.22	51.03	46.53	100.978	42.255
WBGene00002260	lbp-8	0	0	1	2	2	2	6	3	14	2	3	6	0	0	0.11	0.24	0.25	0.26	0.71	0.36	1.67	0.26	0.31	0.74	0.143333	0.675
WBGene00005533	sri-21	9	7	13	5	1	3	5	2	7	1	3	0	0.41	0.33	0.52	0.21	0.04	0.14	0.2	0.08	0.28	0.04	0.11	0	0.275	0.118333
WBGene00003185	mek-1	1929	2093	2401	2181	2453	2131	1166	1055	1334	995	1236	963	55.65	61.78	60.29	58.4	68.7	62.24	29.15	26.36	33.93	27.47	28.56	25.59	61.1767	28.51
WBGene00021479	oac-55	25	11	11	16	18	21	11	5	9	7	19	5	0.59	0.22	0.18	0.27	0.38	0.55	0.24	0.13	0.17	0.12	0.41	0.09	0.365	0.193333
WBGene00000754	col-181	8846	8940	12416	11837	20689	10423	26993	28133	49572	34096	36544	27513	401.14	412.79	491.9	492.23	903.26	476.2	1067.78	1116.63	1987.53	1508.64	1330.14	1158.83	529.587	1361.59
WBGene00044369	irld-67	0	0	0	0	0	1	0	0	0	0	0	0	0	0	0	0	0	0.14	0	0	0	0	0	0	0.0233333	0
WBGene00171145	21ur-11133	0	0	0	0	0	0	0	0	0	0	0	0	0	0	0	0	0	0	0	0	0	0	0	0	0	0
WBGene00044749	W01C8.8	0	0	0	0	0	0	0	0	0	0	0	0	0	0	0	0	0	0	0	0	0	0	0	0	0	0
WBGene00013924	rad-23	5421.96	5860.28	5986.24	5668.98	7159.56	6158.47	4532.47	5065.88	5575.53	4825.12	5797.85	4616.35	162.03	181.84	153.59	154.16	208.35	184.71	116.62	130.08	145.89	137.78	137.61	127.35	174.113	132.555
WBGene00022563	ZC204.13	1	0	0	1	0	0	0	0	0	0	0	0	0.17	0	0	0.15	0	0	0	0	0	0	0	0	0.0533333	0
WBGene00165857	21ur-13633	0	0	0	0	0	0	0	0	0	0	0	0	0	0	0	0	0	0	0	0	0	0	0	0	0	0
WBGene00077663	F55C9.14	15	15	32	30	20	14	3	5	9	4	4	4	0.85	0.87	1.57	1.56	1.09	0.8	0.15	0.25	0.45	0.22	0.18	0.21	1.12333	0.243333
WBGene00284861	C30G12.11	15	16	11	14	11	15	4	4	4	1	0	2	2.84	2.99	1.7	2.25	1.91	2.72	0.66	0.68	0.67	0.18	0	0.34	2.40167	0.421667
WBGene00165859	21ur-15371	0	0	0	0	0	0	0	0	0	0	0	0	0	0	0	0	0	0	0	0	0	0	0	0	0	0
WBGene00020615		1	0	5	1	0	1	17	3	6	2	8	2	0.03	0	0.13	0.03	0	0.03	0.43	0.08	0.16	0.06	0.19	0.05	0.0366667	0.161667
WBGene00020614		0	0	1	2	0	2	8	1	0	3	1	3	0	0	0.02	0.05	0	0.06	0.2	0.02	0	0.08	0.02	0.08	0.0216667	0.0666667
WBGene00166293	21ur-11322	0	0	0	0	0	0	0	0	0	0	0	0	0	0	0	0	0	0	0	0	0	0	0	0	0	0
WBGene00166839	21ur-6691	0	0	0	0	0	0	0	0	0	0	0	0	0	0	0	0	0	0	0	0	0	0	0	0	0	0
WBGene00166312	21ur-12019	0	0	0	0	0	0	0	0	0	0	0	0	0	0	0	0	0	0	0	0	0	0	0	0	0	0
WBGene00166352	21ur-14272	0	0	0	0	0	0	0	0	0	0	0	0	0	0	0	0	0	0	0	0	0	0	0	0	0	0
WBGene00166363	21ur-9595	0	0	0	0	0	0	0	0	0	0	0	0	0	0	0	0	0	0	0	0	0	0	0	0	0	0
WBGene00166395	21ur-14603	0	0	0	0	0	0	0	0	0	0	0	0	0	0	0	0	0	0	0	0	0	0	0	0	0	0
WBGene00166398	21ur-9187	0	0	0	0	0	0	0	0	0	0	0	0	0	0	0	0	0	0	0	0	0	0	0	0	0	0
WBGene00166429	21ur-9254	0	0	0	0	0	0	0	0	0	0	0	0	0	0	0	0	0	0	0	0	0	0	0	0	0	0
WBGene00166437	21ur-12441	0	0	0	0	0	0	0	0	0	0	0	0	0	0	0	0	0	0	0	0	0	0	0	0	0	0
WBGene00166449	21ur-5844	0	0	0	0	0	0	0	0	0	0	0	0	0	0	0	0	0	0	0	0	0	0	0	0	0	0
WBGene00017169	F01F1.15	462.37	520.44	518.2	520.81	611.09	506.23	542.75	509.62	478.52	470.99	580.33	430.6	35.99	40.93	34.4	36.57	45.37	39.18	36.72	34.76	32.87	35.28	35.64	30.68	38.74	34.325
WBGene00049309	21ur-947	0	0	0	0	0	0	0	0	0	0	0	0	0	0	0	0	0	0	0	0	0	0	0	0	0	0
WBGene00017900	F28E10.1	831	822	788	844	803	774	413	444	277	323	433	369	24.92	21.53	63.58	42.99	24.23	40.28	9.37	7.08	2.6	8.04	84.08	7.99	36.255	19.86
WBGene00165680	21ur-10782	0	0	0	0	0	0	0	0	0	0	0	0	0	0	0	0	0	0	0	0	0	0	0	0	0	0
WBGene00011580	ddx-19	2459	2790	2729	2621	2915	2433	2809	2654	3231	2652	2923	2511	35.26	40.03	34.52	34.67	39.66	34.74	35.55	33.21	40.36	36.49	34.23	33.38	36.48	35.5367
WBGene00165543	21ur-14612	0	0	0	0	0	0	0	0	0	0	0	0	0	0	0	0	0	0	0	0	0	0	0	0	0	0
WBGene00015560	C07A12.2	84	87.99	95	78.82	55.9	73	54	55.94	56	47.98	67	48.98	10.38	10.88	9.83	8.57	6.49	8.83	5.82	6.12	6.12	5.74	6.45	5.51	9.16333	5.96
WBGene00165597	21ur-10055	0	0	0	0	0	0	0	0	0	0	0	0	0	0	0	0	0	0	0	0	0	0	0	0	0	0
WBGene00022852	ZK1127.5	1059.98	1229.19	1271.25	1273.6	1078.56	936.08	916.33	783.78	847.4	657.38	878.94	703.05	25.91	28.91	26.38	26.41	24.5	22.77	18.91	17.91	17.78	14.99	16.98	16.23	25.8133	17.1333
WBGene00000731	col-158	52	53	136	297.77	243	78	465	976	193.9	638	988.81	722.5	1.92	1.99	4.35	10.14	8.67	2.9	14.87	31.24	6.31	22.54	29.14	24.52	4.995	21.4367
WBGene00165811	21ur-10011	0	0	0	0	0	0	0	0	0	0	0	0	0	0	0	0	0	0	0	0	0	0	0	0	0	0
WBGene00173093	21ur-11040	0	0	0	0	0	0	0	0	0	0	0	0	0	0	0	0	0	0	0	0	0	0	0	0	0	0
WBGene00013619	fbxa-112	1.77	2.91	1	1	0	0.17	3	1	0	1	0	0	0.14	0.23	0.07	0.07	0	0.01	0.2	0.07	0	0.08	0	0	0.0866667	0.0583333
WBGene00165839	21ur-13273	0	0	0	0	0	0	0	0	0	0	0	0	0	0	0	0	0	0	0	0	0	0	0	0	0	0
WBGene00173155	21ur-12353	0	0	0	0	0	0	0	0	0	0	0	0	0	0	0	0	0	0	0	0	0	0	0	0	0	0
WBGene00165877	21ur-8579	0	0	0	0	0	0	0	0	0	0	0	0	0	0	0	0	0	0	0	0	0	0	0	0	0	0
WBGene00166644	21ur-9569	0	0	0	0	0	0	0	0	0	0	0	0	0	0	0	0	0	0	0	0	0	0	0	0	0	0
WBGene00018755	bcmo-2	278	293	325	334	347	263	290	202	216	173	218	217	6.81	7.43	7.03	7.72	8.34	6.56	6.27	4.33	4.76	4.11	4.36	4.97	7.315	4.8
WBGene00046449	21ur-4410	0	0	0	0	0	0	0	0	0	0	0	0	0	0	0	0	0	0	0	0	0	0	0	0	0	0
WBGene00201014	T19A5.12	0	0	0	0	0	0	0	0	0	1	2	0	0	0	0	0	0	0	0	0	0	6.35	7.94	0	0	2.38167
WBGene00003384	moc-1	303	325	303	289	363	321	200	249	264	212	221	241	9.18	10.06	7.99	8.12	10.67	9.84	5.25	6.54	7.05	6.15	5.36	6.73	9.31	6.18
WBGene00201015	T12G3.10	0	0	0	0	0	0	0	0	0	0	0	0	0	0	0	0	0	0	0	0	0	0	0	0	0	0
WBGene00168505	21ur-12279	0	0	0	0	0	0	0	0	0	0	0	0	0	0	0	0	0	0	0	0	0	0	0	0	0	0
WBGene00201952	F46F3.23	0	0	0	0	0	0	0	0	0	0	0	0	0	0	0	0	0	0	0	0	0	0	0	0	0	0
WBGene00201940	F46F3.22	0	0	0	0	0	0	0	0	0	0	0	0	0	0	0	0	0	0	0	0	0	0	0	0	0	0
WBGene00201563	F46F3.21	0	0	0	0	0	0	0	0	0	0	0	0	0	0	0	0	0	0	0	0	0	0	0	0	0	0
WBGene00201358	F46F3.20	0	0	0	0	0	0	0	0	0	0	0	0	0	0	0	0	0	0	0	0	0	0	0	0	0	0
WBGene00168356	21ur-7256	0	0	0	0	0	0	0	0	0	0	0	0	0	0	0	0	0	0	0	0	0	0	0	0	0	0
WBGene00168387	21ur-14491	0	0	0	0	0	0	0	0	0	0	0	0	0	0	0	0	0	0	0	0	0	0	0	0	0	0
WBGene00168082	21ur-7876	0	0	0	0	0	0	0	0	0	0	0	0	0	0	0	0	0	0	0	0	0	0	0	0	0	0
WBGene00168083	21ur-10053	0	0	0	0	0	0	0	0	0	0	0	0	0	0	0	0	0	0	0	0	0	0	0	0	0	0
WBGene00168406	21ur-5690	0	0	0	0	0	0	0	0	0	0	0	0	0	0	0	0	0	0	0	0	0	0	0	0	0	0
WBGene00168419	21ur-11601	0	0	0	0	0	0	0	0	0	0	0	0	0	0	0	0	0	0	0	0	0	0	0	0	0	0
WBGene00199585	ZK1193.9	0	0	0	0	0	0	0	0	0	0	0	0	0	0	0	0	0	0	0	0	0	0	0	0	0	0
WBGene00198244	ZK1193.8	0	0	0	0	0	0	0	0	0	0	0	0	0	0	0	0	0	0	0	0	0	0	0	0	0	0
WBGene00017281	F09D12.2	5	3	7	3	10	4	4	4	6	4	4	4	0.16	0.1	0.19	0.09	0.31	0.13	0.11	0.11	0.17	0.12	0.1	0.12	0.163333	0.121667
WBGene00007618	C15H11.10	1	0	0	0	0	0	10	5	4	2	9	6	0.09	0	0	0	0	0	0.76	0.38	0.31	0.17	0.62	0.48	0.015	0.453333
WBGene00004016	phf-5	959	1052	1107	1086	1161	1010	960	710	797	545	773	759	40.87	45.67	40.82	42.6	47.79	43.33	35.48	26.29	29.95	22.26	26.27	29.74	43.5133	28.3317
WBGene00195631	F46F2.9	0	0	0	0	0	0	0	0	0	0	0	0	0	0	0	0	0	0	0	0	0	0	0	0	0	0
WBGene00020869	T28A11.2	378	407	368	413	287	299	467	358	242	247	281	287	33.55	36.4	27.73	32.86	24.2	26.28	36.05	27.91	18.96	21.12	19.61	23.29	30.17	24.49
WBGene00167182	21ur-13770	0	0	0	0	0	0	0	0	0	0	0	0	0	0	0	0	0	0	0	0	0	0	0	0	0	0
WBGene00167004	21ur-11381	0	0	0	0	0	0	0	0	0	0	0	0	0	0	0	0	0	0	0	0	0	0	0	0	0	0
WBGene00009786		4	2	0	4	0	2	0	3	0	0	0	0	0.06	0.03	0	0.05	0	0.03	0	0.04	0	0	0	0	0.0283333	0.00666667
WBGene00166608	21ur-8383	0	0	0	0	0	0	0	0	0	0	0	0	0	0	0	0	0	0	0	0	0	0	0	0	0	0
WBGene00166350	21ur-6908	0	0	0	0	0	0	0	0	0	0	0	0	0	0	0	0	0	0	0	0	0	0	0	0	0	0
WBGene00166273	21ur-8507	0	0	0	0	0	0	0	0	0	0	0	0	0	0	0	0	0	0	0	0	0	0	0	0	0	0
WBGene00166185	21ur-6527	0	0	0	0	0	0	0	0	0	0	0	0	0	0	0	0	0	0	0	0	0	0	0	0	0	0
WBGene00009788		0	0	2	2	2	4	0	1	4	0	0	0	0	0	0.06	0.07	0.07	0.15	0	0.03	0.13	0	0	0	0.0583333	0.0266667
WBGene00174909	21ur-14059	0	0	0	0	0	0	0	0	0	0	0	0	0	0	0	0	0	0	0	0	0	0	0	0	0	0
WBGene00168980	21ur-13356	0	0	0	0	0	0	0	0	0	0	0	0	0	0	0	0	0	0	0	0	0	0	0	0	0	0
WBGene00166873	21ur-9262	0	0	0	0	0	0	0	0	0	0	0	0	0	0	0	0	0	0	0	0	0	0	0	0	0	0
WBGene00166255	21ur-14617	0	0	0	0	0	0	0	0	0	0	0	0	0	0	0	0	0	0	0	0	0	0	0	0	0	0
WBGene00167143	21ur-6283	0	0	0	0	0	0	0	0	0	0	0	0	0	0	0	0	0	0	0	0	0	0	0	0	0	0
WBGene00167105	21ur-14515	0	0	0	0	0	0	0	0	0	0	0	0	0	0	0	0	0	0	0	0	0	0	0	0	0	0
WBGene00168105	21ur-12108	0	0	0	0	0	0	0	0	0	0	0	0	0	0	0	0	0	0	0	0	0	0	0	0	0	0
WBGene00167988	21ur-14716	0	0	0	0	0	0	0	0	0	0	0	0	0	0	0	0	0	0	0	0	0	0	0	0	0	0
WBGene00168978	21ur-10235	0	0	0	0	0	0	0	0	0	0	0	0	0	0	0	0	0	0	0	0	0	0	0	0	0	0
WBGene00168790	21ur-10105	0	0	0	0	0	0	0	0	0	0	0	0	0	0	0	0	0	0	0	0	0	0	0	0	0	0
WBGene00169738	21ur-13631	0	0	0	0	0	0	0	0	0	0	0	0	0	0	0	0	0	0	0	0	0	0	0	0	0	0
WBGene00169316	21ur-6779	0	0	0	0	0	0	0	0	0	0	0	0	0	0	0	0	0	0	0	0	0	0	0	0	0	0
WBGene00044492	Y54G2A.49	8	17	13	13	28	4	60	35	23	25	66	41	1.27	2.4	1.77	1.6	3.67	0.63	7.37	4.46	2.83	3.35	7.2	5.28	1.89	5.08167
WBGene00007786	rmd-2	3770.64	4022.47	4393	4449.57	4266.34	3793.25	4507.88	3891.48	4933.07	3850.56	4381.03	4003.19	183.93	198.12	178.08	190.51	199.78	176.46	197.2	172.72	217.55	184.97	172.32	190.7	187.813	189.243
WBGene00007189	pigm-1	513	616	470	488	617	474	322	392	459	335	369	313	15.6	19.14	12.45	13.76	18.2	14.57	8.49	10.34	12.31	9.76	8.98	8.75	15.62	9.77167
WBGene00021075	sms-5	100	88	41	79	62	65	60	25	29	20	30	30	4.18	4.05	1.52	3.04	2.47	2.72	2.23	0.93	1.1	0.82	0.98	1.16	2.99667	1.20333
WBGene00005001	spp-16	286.53	241	272.81	303.8	256.65	216	357.95	274	238.75	193.9	268	259.82	30.65	25.87	24.6	28.84	25.92	22.74	33.35	25.86	22.56	20.03	22.42	25.36	26.4367	24.93
WBGene00050250	21ur-5245	0	0	0	0	0	0	0	0	0	0	0	0	0	0	0	0	0	0	0	0	0	0	0	0	0	0
WBGene00050206	21ur-4618	0	0	0	0	0	0	0	0	0	0	0	0	0	0	0	0	0	0	0	0	0	0	0	0	0	0
WBGene00050155	21ur-2393	0	0	0	0	0	0	0	0	0	0	0	0	0	0	0	0	0	0	0	0	0	0	0	0	0	0
WBGene00050020	21ur-4418	0	0	0	0	0	0	0	0	0	0	0	0	0	0	0	0	0	0	0	0	0	0	0	0	0	0
WBGene00012565	fbxa-210	976.19	1090.38	1010.58	999.28	948.36	873.76	527.63	335.32	513.03	339.66	402.61	425.62	24.94	29.15	23.09	23.91	24.43	22.56	12.78	7.98	12.65	8.73	8.41	10.71	24.68	10.21
WBGene00047955	21ur-291	0	0	0	0	0	0	0	0	0	0	0	0	0	0	0	0	0	0	0	0	0	0	0	0	0	0
WBGene00166107	21ur-7763	0	0	0	0	0	0	0	0	0	0	0	0	0	0	0	0	0	0	0	0	0	0	0	0	0	0
WBGene00009955	eak-4	8	9	5	9	4	6	1	1	0	0	4	1	0.49	0.56	0.26	0.5	0.23	0.37	0.05	0.05	0	0	0.19	0.06	0.401667	0.0583333
WBGene00166044	21ur-7621	0	0	0	0	0	0	0	0	0	0	0	0	0	0	0	0	0	0	0	0	0	0	0	0	0	0
WBGene00165986	21ur-9778	0	0	0	0	0	0	0	0	0	0	0	0	0	0	0	0	0	0	0	0	0	0	0	0	0	0
WBGene00166071	21ur-14498	0	0	0	0	0	0	0	0	0	0	0	0	0	0	0	0	0	0	0	0	0	0	0	0	0	0
WBGene00165802	21ur-9919	0	0	0	0	0	0	0	0	0	0	0	0	0	0	0	0	0	0	0	0	0	0	0	0	0	0
WBGene00165778	21ur-12702	0	0	0	0	0	0	0	0	0	0	0	0	0	0	0	0	0	0	0	0	0	0	0	0	0	0
WBGene00165849	21ur-13593	0	0	0	0	0	0	0	0	0	0	0	0	0	0	0	0	0	0	0	0	0	0	0	0	0	0
WBGene00165821	21ur-9537	0	0	0	0	0	0	0	0	0	0	0	0	0	0	0	0	0	0	0	0	0	0	0	0	0	0
WBGene00195147	F14E5.8	4	2	3	2	2	2	31	15	8	21	13	12	0.24	0.34	0.16	0.29	0.32	0.33	3.52	1.45	1.05	1.82	1.32	1.16	0.28	1.72
WBGene00008549	din-1	2553	2553	2190	2239	3068	2740	2192	2426	1945	1953	2398	2291	30.03	31.77	21.78	22.34	34.12	29.83	23.7	29.1	22.81	22.84	23.62	29.4	28.3117	25.245
WBGene00016831	sre-56	0	1	1	0	0	0	0	0	0	0	0	0	0	0.03	0.03	0	0	0	0	0	0	0	0	0	0.01	0
WBGene00016702	C46A5.6	1238	1095	1194	1198	1178	1022	936	994	1123	1064	1203	969	53.01	47.77	44.25	47.22	48.72	44.06	34.76	36.99	42.41	43.68	41.08	38.15	47.505	39.5117
WBGene00014084	snb-7	0	0	1	1	0	0	0	0	0	0	0	0	0	0	0.45	0.45	0	0	0	0	0	0	0	0	0.15	0
WBGene00198393	K03A1.10	0	0	0	0	0	0	0	0	0	0	0	0	0	0	0	0	0	0	0	0	0	0	0	0	0	0
WBGene00020244	T05B4.13	1.39	4	1.36	4.57	1	0	1	0	0	3	0	0	0.1	0.29	0.08	0.3	0.07	0	0.06	0	0	0.21	0	0	0.14	0.045
WBGene00044664	F59A6.11	1	0	0	1.01	0	0	0	0	0	2	2.01	0	0.06	0	0	0.05	0	0	0	0	0	0.11	0.09	0	0.0183333	0.0333333
WBGene00007088	B0001.3	1255.17	1277.56	1163.78	1221.49	1233.63	1197.87	708.56	713.97	823.58	615.63	669.9	643.54	16.85	16.83	13.54	14.46	15.42	16.59	9.33	7.79	9.18	7.55	7.42	7.66	15.615	8.155
WBGene00004431	rpl-19	36548	35791	46345	40784	37421	38459	43310	45303	42696	41870	49771	44900	2827.84	2816.9	3055.02	2846.82	2759.22	2954.71	2914.2	3074.48	2909.89	3130.12	3038.68	3195.75	2876.75	3043.85
WBGene00020788	nep-22	1644	1622	1457	1547	1253	1417	2412	1995	1712	1449	1637	1778	24.62	24.91	19.1	21.68	18.31	21.58	31.26	25.79	22.59	20.73	19.72	24.56	21.7	24.1083
WBGene00007265	C02F4.5	0	0	0	0	0	0	0	0	0	0	0	0	0	0	0	0	0	0	0	0	0	0	0	0	0	0
WBGene00045305	ZC250.4	514	445	616	571	400	672	834	524	536	485	544	514	35.99	31.54	36.91	36.23	26.79	46.91	50.73	32.09	33.12	32.65	30.12	32.98	35.7283	35.2817
WBGene00021281	ell-1	2907	2741	2780.99	2539	3101	3102	2921	2820	2722	2636	3124	2721	37.14	36.8	32.02	30.2	38.32	40.99	32.22	30.01	32	31.97	31.79	30.42	35.9117	31.4017
WBGene00008448	E01G4.6	115	86	200	128	158	169	10540	11086	8493	9188	11338	9650	1.6	1.23	2.44	1.67	2.15	2.4	127.2	133.42	104.36	122.4	127.21	124.14	1.915	123.122
WBGene00020877	srt-63	4	3	0	7	6	8	0	2	3	0	0	0	0.21	0.16	0	0.33	0.3	0.42	0	0.09	0.14	0	0	0	0.236667	0.0383333
WBGene00016871	inso-1	365	332	396	401	385	412	316	295	267	198	277	258	11.54	10.77	10.92	11.71	11.84	13.1	8.62	8.08	7.45	6	7.01	7.54	11.6467	7.45
WBGene00016029	elf-1	315.1	246.08	327.51	370.64	328.18	329.34	157.23	151.55	105.78	89	153.24	129.72	7.46	6.02	6.84	8.14	7.51	7.86	3.36	3.28	2.16	1.98	2.85	2.9	7.305	2.755
WBGene00013129	Y52B11A.10	552	594	412	460	498	454	497	356	484	307	341	321	8.41	9.28	5.5	6.55	7.39	7.03	6.57	4.69	6.54	4.48	4.17	4.5	7.36	5.15833
WBGene00200307	Y48G8AR.6	0	0	0	0	0	0	0	0	0	0	0	1	0	0	0	0	0	0	0	0	0	0	0	26.54	0	4.42333
WBGene00000391	cdd-1	197	216	215	228	204	175	432	427	492	340	334	378	10.85	12.08	10.19	11.48	10.8	9.66	20.65	20.5	23.9	17.98	14.61	19.11	10.8433	19.4583
WBGene00012326	W07E11.1	4633	4906	4952	4528	5375	4976	4432	4357	4331	4220	5399	4275	23.23	25.16	21.71	21.24	26.36	25.36	19.2	18.84	19.15	20.16	21.82	19.82	23.8433	19.8317
WBGene00022012	Y59H11AR.4	109	129	141	120	110	126	90	74	83	48	74	80	2.45	2.97	2.76	2.51	2.4	2.87	1.75	1.44	1.64	1.03	1.33	1.66	2.66	1.475
WBGene00196955	F20A1.13	0	0	0	0	0	0	0	0	0	0	0	0	0	0	0	0	0	0	0	0	0	0	0	0	0	0
WBGene00196690	F20A1.12	0	0	0	0	0	0	0	0	0	0	0	1	0	0	0	0	0	0	0	0	0	0	0	3.31	0	0.551667
WBGene00167388	21ur-12361	0	0	0	0	0	0	0	0	0	0	0	0	0	0	0	0	0	0	0	0	0	0	0	0	0	0
WBGene00003616	nhr-17	725.87	655.82	917.59	940.25	654.73	1126.51	1462.27	613.66	366.64	530.55	682.6	531.64	16.34	15.6	18.82	21.13	14.85	26.9	29.62	12.57	7.48	12.57	12.85	11.75	18.94	14.4733
WBGene00200060	F20A1.14	0	0	0	0	0	0	0	0	0	0	0	0	0	0	0	0	0	0	0	0	0	0	0	0	0	0
WBGene00016171	C27F2.10	766.61	947.21	679.61	859.78	813.58	684.87	484.09	330.45	523.95	323.9	327.7	397.95	23.62	29.82	18.21	24.56	24.32	21.34	12.93	8.82	14.23	9.55	8.08	11.29	23.645	10.8167
WBGene00271701	F10D7.10	36.9	38.09	56.43	44.98	34.19	28.65	34.67	23.84	7.34	14.28	33	18.64	2.08	2.18	2.74	2.32	1.85	1.62	1.7	1.17	0.37	0.77	1.48	0.97	2.13167	1.07667
WBGene00044781		0	0	0	0	0	0	0	0	0	0	0	0	0	0	0	0	0	0	0	0	0	0	0	0	0	0
WBGene00009364	wbp-11	1909	2114	2102	2038	2053	1796	1072	1175	1414	1287	1576	1177	75.78	85.56	72.31	74.61	78.81	71.86	36.9	40.51	49.5	48.96	49.94	42.98	76.4883	44.7983
WBGene00020553	ttc-17	2983	2936	2495	2747	3330	2919	1767	1960	2243	1862	2132	1931	28.11	28.41	20.63	24.22	30.65	28	14.33	15.94	18.48	16.72	16.14	16.76	26.67	16.395
WBGene00219622	anr-40	0.45	0.65	0	0	0	0.43	0	0	0	0	0	0	0.22	0.3	0	0	0	0.19	0	0	0	0	0	0	0.118333	0
WBGene00167409	21ur-12126	0	0	0	0	0	0	0	0	0	0	0	0	0	0	0	0	0	0	0	0	0	0	0	0	0	0
WBGene00166952	21ur-14821	0	0	0	0	0	0	0	0	0	0	0	0	0	0	0	0	0	0	0	0	0	0	0	0	0	0
WBGene00012860	acdh-11	1780	1822	2092	1891	2067	1959	2789	2550	2799	2230	2662	2337	36.11	38.09	36.98	35.67	41.09	40.26	49.09	44.53	50.53	43.49	43.23	43.87	38.0333	45.79
WBGene00008805	git-1	458.15	507	368	415	333	357	303	191	253	177	181	203	7.77	8.82	5.46	6.58	5.51	6.15	4.45	2.8	3.78	2.87	2.47	3.18	6.715	3.25833
WBGene00197272	C18F3.7	0	0	0	0	0	0	0	0	0	0	0	0	0	0	0	0	0	0	0	0	0	0	0	0	0	0
WBGene00045083	C04G6.12	0	0	0	0	0	0	0	0	0	0	0	0	0	0	0	0	0	0	0	0	0	0	0	0	0	0
WBGene00196253	T21B6.8	0	0	0	0	0	0	0	0	0	0	0	0	0	0	0	0	0	0	0	0	0	0	0	0	0	0
WBGene00000370	ccg-1	6777	6700	6086	6310	5034	5106	3040	2483	2669	2129	2408	2303	296.84	298.92	230.59	254.26	212.9	225.05	115.49	94.52	103.08	89.39	84.13	92.75	253.093	96.56
WBGene00195472	T21B6.6	0	0	0	0	0	0	0	0	0	0	0	0	0	0	0	0	0	0	0	0	0	0	0	0	0	0
WBGene00195572	T21B6.7	0	0	0	0	0	0	0	0	0	0	0	0	0	0	0	0	0	0	0	0	0	0	0	0	0	0
WBGene00007625	C16C10.4	1262	1529	1507	1595	1481	1220	771	797	923	798	946	758	123.25	151.23	124.98	139.6	138.5	118.51	65.53	68.66	78.92	76.08	72.96	66.39	132.678	71.4233
WBGene00013873	cest-2.3	13	19	15	16	14	11	5	6	9	3	4	2	0.25	0.37	0.25	0.28	0.26	0.21	0.08	0.1	0.15	0.05	0.06	0.03	0.27	0.0783333
WBGene00005701	sru-38	4	0	0	1	0	2	0	0	0	1	0	0	0.2	0	0	0.05	0	0.1	0	0	0	0.05	0	0	0.0583333	0.00833333
WBGene00016021	C23H3.5	438.23	560.32	292.08	381.49	174.65	212.43	326.74	134.54	187.02	94.39	84.87	142.21	12.87	16.81	7.46	10.39	4.98	6.31	8.31	3.42	4.84	2.65	2	3.84	9.80333	4.17667
WBGene00019042	fbxc-21	45	29	44	41	24	40	23	14	41	10	7	9	1.5	0.99	1.28	1.27	0.78	1.35	0.67	0.41	1.21	0.32	0.19	0.28	1.195	0.513333
WBGene00009356	F33A8.10	21	28	31	36	19	22	76	49	47	42	50	60	0.95	1.29	1.21	1.5	0.83	1	2.99	1.93	1.88	1.83	1.81	2.5	1.13	2.15667
WBGene00012356	W09D6.1	394	333	412	416	359	420	174	195	204	216	247	200	5.63	4.88	5.16	5.56	5	6.1	2.15	2.4	2.56	2.95	2.84	2.63	5.38833	2.58833
WBGene00165875	21ur-10195	0	0	0	0	0	0	0	0	0	0	0	0	0	0	0	0	0	0	0	0	0	0	0	0	0	0
WBGene00305110	F08D12.15	4	2	3	5	4	6	2	3	0	2	0	0	0.42	0.21	0.27	0.47	0.4	0.62	0.18	0.28	0	0.2	0	0	0.398333	0.11
WBGene00011691	T10C6.10	380	404.96	441.91	429.29	532.94	441.82	198.97	207.23	356.97	176.98	208.7	178.64	18.62	20.62	18.85	19.15	25.16	21.79	8.23	9.08	15.49	8.5	8.25	8.35	20.6983	9.65
WBGene00013703	rbm-12	1401	1425	1318	1325	1335	1123	1034	943	1116	873	963	966	16.37	17.09	13.5	14.51	15.24	13.36	10.46	9.51	11.49	9.74	9.06	10.42	15.0117	10.1133
WBGene00249808	Y48G8AL.20	49.6	123.18	57.17	71.04	83.64	87.83	101.61	80.41	79.51	61.44	67.22	94.54	2.93	7.37	2.9	3.82	4.74	5.19	5.2	4.14	4.14	3.48	3.15	5.12	4.49167	4.205
WBGene00001548	gcy-23	83	81	54	72	57	79	24	24	20	24	24	38	0.94	0.94	0.54	0.76	0.63	0.91	0.24	0.23	0.2	0.26	0.22	0.4	0.786667	0.258333
WBGene00198401	F47E1.12	0	0	0	0	0	0	0	0	0	0	0	0	0	0	0	0	0	0	0	0	0	0	0	0	0	0
WBGene00017563	F18C5.10	1693	1533	1846	1761	1570	1724	1033	843	875	718	831	770	83.89	78.86	78.67	80.41	75.42	85.38	44.51	36.5	38.34	34.06	32.88	35.1	80.4383	36.8983
WBGene00015901	nhr-158	26	16	20	23	12	14	13	9	10	3	7	6	0.91	0.57	0.59	0.75	0.42	0.51	0.41	0.28	0.32	0.1	0.2	0.2	0.625	0.251667
WBGene00022640	nhr-254	0	0	0	0	2	0	0	0	0	0	0	0	0	0	0	0	0.09	0	0	0	0	0	0	0	0.015	0
WBGene00019129	F59G1.8	326.95	259.66	297.25	311.32	262.06	261.27	304.76	227.7	409.9	200.26	191.76	169.42	20.43	16.33	15.86	17.59	15.68	16.2	16.48	12.34	22.52	12.02	9.44	9.66	17.015	13.7433
WBGene00001695	grd-6	337	348	394	365	362	378	1106	968	898	974	945	1202	8.32	8.96	8.57	8.3	8.53	9.66	22.32	19.35	17.92	21.4	17.51	25.54	8.72333	20.6733
WBGene00196449	Y75B7AL.5	0	0	0	0	0	0	0	0	0	0	0	0	0	0	0	0	0	0	0	0	0	0	0	0	0	0
WBGene00197907	Y75B7AL.6	0	0	0	0	0	0	0	0	0	0	0	0	0	0	0	0	0	0	0	0	0	0	0	0	0	0
WBGene00199049	Y75B7AL.7	0	0	0	0	0	0	0	0	0	0	0	0	0	0	0	0	0	0	0	0	0	0	0	0	0	0
WBGene00012617	Y38H6C.4	0	0	1	0	1	1	0	0	0	0	0	0	0	0	2.95	0	3.3	3.62	0	0	0	0	0	0	1.645	0
WBGene00199852	Y75B7AL.8	0	0	0	0	0	0	0	0	0	0	0	0	0	0	0	0	0	0	0	0	0	0	0	0	0	0
WBGene00220206	Y75B7AL.9	0	0	0	0	0	0	0	0	0	0	0	0	0	0	0	0	0	0	0	0	0	0	0	0	0	0
WBGene00013886	ZC412.5	0	1	0	4	3	0	53	52	66	51	44	40	0	0.1	0	0.35	0.28	0	4.52	4.48	5.71	4.82	3.38	3.58	0.121667	4.415
WBGene00003902	pab-1	47029	48697	56234	49040	50468	50599	55313	59880	53423	56457	70417	57771	791.88	840.56	828.42	771.85	828.51	865.8	806.35	870.93	792.73	908.61	953.3	897.14	821.17	871.51
WBGene00005965	srx-74	0	0	1	1	0	0	2	1	1	1	1	1	0	0	0.04	0.05	0	0	0.09	0.04	0.04	0.08	0.04	0.08	0.015	0.0616667
WBGene00010849	M04B2.7	36	36	36	23	31	32	32	6	10	9	17	8	3.06	3.09	2.32	1.86	2.27	2.55	2.29	0.45	0.65	0.77	0.98	0.6	2.525	0.956667
WBGene00016781	phat-7	4416.04	3971.2	5215.36	4392.87	3820.23	4561.09	2948.74	3224.26	2453.54	2564.24	3664.15	3088.51	239.06	218.43	243.17	217.46	198.93	247.57	138.53	152.08	117.16	133.23	157.63	153.5	227.437	142.022
WBGene00004882	smg-4	424.92	371.42	129.56	338.25	365.38	211.02	314.64	150.73	328.25	137.55	90.92	204.19	13.57	12.1	3.62	10	11.3	6.83	8.73	4.19	9.23	4.19	2.34	6	9.57	5.78
WBGene00009283	F31B12.4	15	9	8	6	13	8	5	3	9	4	4	7	1.52	0.92	0.69	0.54	1.25	0.8	0.44	0.27	0.81	0.39	0.32	0.65	0.953333	0.48
WBGene00022508	ZC53.1	290	272	266	270	370	315	112	150	174	125	146	91	6.12	5.88	4.9	5.31	7.6	6.75	2.05	2.74	3.24	2.52	2.47	1.77	6.09333	2.465
WBGene00169678	21ur-13433	0	0	0	0	0	0	0	0	0	0	0	0	0	0	0	0	0	0	0	0	0	0	0	0	0	0
WBGene00169698	21ur-6362	0	0	0	0	0	0	0	0	0	0	0	0	0	0	0	0	0	0	0	0	0	0	0	0	0	0
WBGene00169655	21ur-12395	0	0	0	0	0	0	0	0	0	0	0	0	0	0	0	0	0	0	0	0	0	0	0	0	0	0
WBGene00169661	21ur-8168	0	0	0	0	0	0	0	0	0	0	0	0	0	0	0	0	0	0	0	0	0	0	0	0	0	0
WBGene00169645	21ur-15490	0	0	0	0	0	0	0	0	0	0	0	0	0	0	0	0	0	0	0	0	0	0	0	0	0	0
WBGene00169646	21ur-11214	0	0	0	0	0	0	0	0	0	0	0	0	0	0	0	0	0	0	0	0	0	0	0	0	0	0
WBGene00169636	21ur-10800	0	0	0	0	0	0	0	0	0	0	0	0	0	0	0	0	0	0	0	0	0	0	0	0	0	0
WBGene00169644	21ur-7163	0	0	0	0	0	0	0	0	0	0	0	0	0	0	0	0	0	0	0	0	0	0	0	0	0	0
WBGene00169624	21ur-13943	0	0	0	0	0	0	0	0	0	0	0	0	0	0	0	0	0	0	0	0	0	0	0	0	0	0
WBGene00169626	21ur-14326	0	0	0	0	0	0	0	0	0	0	0	0	0	0	0	0	0	0	0	0	0	0	0	0	0	0
WBGene00200469	F13A2.12	0	0	0	0	0	0	0	0	0	0	0	0	0	0	0	0	0	0	0	0	0	0	0	0	0	0
WBGene00201536	F13A2.13	0	0	0	0	0	0	0	0	0	0	0	0	0	0	0	0	0	0	0	0	0	0	0	0	0	0
WBGene00269436		3	5.01	4	3	7	8.43	3	0	0	0	1	1	0.13	0.21	0.14	0.12	0.28	0.36	0.11	0	0	0	0.03	0.04	0.206667	0.03
WBGene00012171	W01B6.4	0	0	0	0	0	0	0	2	0	0	1	0	0	0	0	0	0	0	0	9.36	0	0	3.4	0	0	2.12667
WBGene00172600	21ur-15420	0	0	0	0	0	0	0	0	0	0	0	0	0	0	0	0	0	0	0	0	0	0	0	0	0	0
WBGene00172592	21ur-7352	0	0	0	0	0	0	0	0	0	0	0	0	0	0	0	0	0	0	0	0	0	0	0	0	0	0
WBGene00172072	21ur-13538	0	0	0	0	0	0	0	0	0	0	0	0	0	0	0	0	0	0	0	0	0	0	0	0	0	0
WBGene00171896	21ur-12302	0	0	0	0	0	0	0	0	0	0	0	0	0	0	0	0	0	0	0	0	0	0	0	0	0	0
WBGene00171712	21ur-13554	0	0	0	0	0	0	0	0	0	0	0	0	0	0	0	0	0	0	0	0	0	0	0	0	0	0
WBGene00171694	21ur-6875	0	0	0	0	0	0	0	0	0	0	0	0	0	0	0	0	0	0	0	0	0	0	0	0	0	0
WBGene00171657	21ur-14537	0	0	0	0	0	0	0	0	0	0	0	0	0	0	0	0	0	0	0	0	0	0	0	0	0	0
WBGene00171452	21ur-13265	0	0	0	0	0	0	0	0	0	0	0	0	0	0	0	0	0	0	0	0	0	0	0	0	0	0
WBGene00005293	srh-72	3	3	0	3	1	3	1	0	0	0	0	0	0.14	0.14	0	0.12	0.04	0.14	0.04	0	0	0	0	0	0.0966667	0.00666667
WBGene00048737	21ur-259	0	0	0	0	0	0	0	0	0	0	0	0	0	0	0	0	0	0	0	0	0	0	0	0	0	0
WBGene00017560	F18C5.5	225	158	211	240	208	190	305	290	197	185	195	192	14.72	10.47	11.83	14.26	13.04	12.41	17.33	16.57	11.37	11.63	10.1	11.52	12.7883	13.0867
WBGene00172946	21ur-7169	0	0	0	0	0	0	0	0	0	0	0	0	0	0	0	0	0	0	0	0	0	0	0	0	0	0
WBGene00172868	21ur-14310	0	0	0	0	0	0	0	0	0	0	0	0	0	0	0	0	0	0	0	0	0	0	0	0	0	0
WBGene00171482	21ur-6738	0	0	0	0	0	0	0	0	0	0	0	0	0	0	0	0	0	0	0	0	0	0	0	0	0	0
WBGene00170911	21ur-6707	0	0	0	0	0	0	0	0	0	0	0	0	0	0	0	0	0	0	0	0	0	0	0	0	0	0
WBGene00170744	21ur-12100	0	0	0	0	0	0	0	0	0	0	0	0	0	0	0	0	0	0	0	0	0	0	0	0	0	0
WBGene00170637	21ur-9635	0	0	0	0	0	0	0	0	0	0	0	0	0	0	0	0	0	0	0	0	0	0	0	0	0	0
WBGene00170361	21ur-7527	0	0	0	0	0	0	0	0	0	0	0	0	0	0	0	0	0	0	0	0	0	0	0	0	0	0
WBGene00170337	21ur-7373	0	0	0	0	0	0	0	0	0	0	0	0	0	0	0	0	0	0	0	0	0	0	0	0	0	0
WBGene00169742	21ur-7739	0	0	0	0	0	0	0	0	0	0	0	0	0	0	0	0	0	0	0	0	0	0	0	0	0	0
WBGene00169714	21ur-13583	0	0	0	0	0	0	0	0	0	0	0	0	0	0	0	0	0	0	0	0	0	0	0	0	0	0
WBGene00172064	21ur-6587	0	0	0	0	0	0	0	0	0	0	0	0	0	0	0	0	0	0	0	0	0	0	0	0	0	0
WBGene00171916	21ur-7217	0	0	0	0	0	0	0	0	0	0	0	0	0	0	0	0	0	0	0	0	0	0	0	0	0	0
WBGene00004461	rpn-5	5682	6472	6936	6498	7106	5899	5434	5493	6940	5211	6171	5098	139.7	163.16	148.65	148.63	169.91	146.68	115.9	117.06	150.24	122.67	121.66	115.45	152.788	123.83
WBGene00167774	21ur-10358	0	0	0	0	0	0	0	0	0	0	0	0	0	0	0	0	0	0	0	0	0	0	0	0	0	0
WBGene00046993	21ur-5144	0	0	0	0	0	0	0	0	0	0	0	0	0	0	0	0	0	0	0	0	0	0	0	0	0	0
WBGene00017235		48	47.1	45	51.31	57	48.15	48.24	23	36	24	25.12	22.12	4.39	4.34	3.49	4.2	4.95	4.36	3.84	1.85	2.91	2.12	1.81	1.85	4.28833	2.39667
WBGene00010727	K09G1.1	1092	1123	989	1142	1079	1079	2580	1786	1612	1253	1641	1821	55.15	57.75	42.75	52.33	52.05	53.46	111.47	77.83	71.09	60.18	64.86	83.16	52.2483	78.0983
WBGene00013652		18.11	24.03	18.07	34.09	21.2	28.04	12.03	2.01	11.07	7.02	7.03	6.02	0.67	0.9	0.58	1.16	0.76	1.04	0.38	0.06	0.36	0.25	0.21	0.2	0.851667	0.243333
WBGene00010836	M03B6.4	117	135	86	117	99	99	61	47	63	43	61	33	2.98	3.52	1.91	2.77	2.45	2.56	1.35	1.04	1.42	1.05	1.25	0.78	2.69833	1.14833
WBGene00168098	21ur-7652	0	0	0	0	0	0	0	0	0	0	0	0	0	0	0	0	0	0	0	0	0	0	0	0	0	0
WBGene00013046	Y50E8A.1	160	174	230	224	119	199	98	99	34	53	92	75	21.86	23.7	26.18	26.72	15.19	26.5	11.68	12.01	4.11	7.02	9.75	9.32	23.3583	8.98167
WBGene00005334	srh-115	1	4	1	1	0	1	0	0	0	0	0	0	0.04	0.17	0.04	0.04	0	0.04	0	0	0	0	0	0	0.055	0
WBGene00018313	F41H8.2	5	1	0	1	1	0	3	0	0	0	1	0	0.22	0.05	0	0.04	0.04	0	0.12	0	0	0	0.04	0	0.0583333	0.0266667
WBGene00200785	C49A9.39	0	0	0	0	0	0	0	0	0	0	0	0	0	0	0	0	0	0	0	0	0	0	0	0	0	0
WBGene00174973	21ur-8501	0	0	0	0	0	0	0	0	0	0	0	0	0	0	0	0	0	0	0	0	0	0	0	0	0	0
WBGene00015895	C17C3.13	0.5	0	0	0	1	0	0.5	0	0	0	0	0	0.06	0	0	0	0.12	0	0.06	0	0	0	0	0	0.03	0.01
WBGene00165418	21ur-8278	0	0	0	0	0	0	0	0	0	0	0	0	0	0	0	0	0	0	0	0	0	0	0	0	0	0
WBGene00173775	21ur-7234	0	0	0	0	0	0	0	0	0	0	0	0	0	0	0	0	0	0	0	0	0	0	0	0	0	0
WBGene00020130	igcm-2	76	83	96	115	113	99	36	27	28	15	23	16	1.15	1.29	1.27	1.64	1.67	1.53	0.47	0.35	0.38	0.22	0.28	0.22	1.425	0.32
WBGene00173152	21ur-15131	0	0	0	0	0	0	0	0	0	0	0	0	0	0	0	0	0	0	0	0	0	0	0	0	0	0
WBGene00172734	21ur-14135	0	0	0	0	0	0	0	0	0	0	0	0	0	0	0	0	0	0	0	0	0	0	0	0	0	0
WBGene00174799	21ur-9180	0	0	0	0	0	0	0	0	0	0	0	0	0	0	0	0	0	0	0	0	0	0	0	0	0	0
WBGene00174553	21ur-10297	0	0	0	0	0	0	0	0	0	0	0	0	0	0	0	0	0	0	0	0	0	0	0	0	0	0
WBGene00174063	21ur-10185	0	0	0	0	0	0	0	0	0	0	0	0	0	0	0	0	0	0	0	0	0	0	0	0	0	0
WBGene00173998	21ur-14672	0	0	0	0	0	0	0	0	0	0	0	0	0	0	0	0	0	0	0	0	0	0	0	0	0	0
WBGene00016796	cec-2	1220	1169	1191	1106	1589	1427	785	916	1107	924	1028	850	23.54	22.41	19.03	18.61	39.04	52.56	13.65	15.56	34.42	19.26	15.63	15.96	29.1983	19.08
WBGene00013739	spin-4	1171.26	986.13	1208.94	1131.4	1261.68	1321.98	826.1	922.06	970.08	822.21	999.87	783.38	11	9.52	9.89	9.91	11.34	12.57	6.84	7.58	8.17	7.51	7.66	6.89	10.705	7.44167
WBGene00021662		41.04	34.92	44.68	51.89	57.9	31.46	23.62	25.72	22.12	39.82	8.47	18.15	2.38	2.06	2.23	2.75	3.23	1.83	1.19	1.3	1.13	2.22	0.39	0.97	2.41333	1.2
WBGene00004246		1735.19	1504.87	1759.72	1532.74	2238.44	1851.76	904.89	1163.69	1601.39	1383.29	1769.24	1163.23	25.43	23.83	22.62	20.78	32.56	28.55	11.26	16.01	21.06	21.25	21.91	16.47	25.6283	17.9933
WBGene00017703	F22E5.1	27	24	26	27	20	29	88	66	107	54	58	64.87	0.97	0.87	0.76	0.9	0.7	0.96	2.76	2.11	3.48	1.97	1.63	2.2	0.86	2.35833
WBGene00020955	angl-1	696.65	705.19	767.43	744.7	839.36	764.05	386.29	484.05	557.05	527.71	632.33	469.53	17.84	19.05	16.64	17.29	20.13	19.06	9.11	10.93	13.07	13.25	12.81	11.66	18.335	11.805
WBGene00003160	mdf-1	772.78	880.43	402.43	696.89	657.29	544.6	524.52	83.09	364.68	155.04	74.22	118.47	13.92	16.25	6.34	11.72	11.54	9.96	8.18	1.29	5.79	2.67	1.07	1.97	11.6217	3.495
WBGene00077641		0	0	0	0	0	0	0	0	0	0	0	0	0	0	0	0	0	0	0	0	0	0	0	0	0	0
WBGene00167754	21ur-11954	0	0	0	0	0	0	0	0	0	0	0	0	0	0	0	0	0	0	0	0	0	0	0	0	0	0
WBGene00015261	B0563.1	3	4	1	3	3	1	2	2	1	0	0	0	0.23	0.32	0.07	0.21	0.22	0.08	0.14	0.14	0.07	0	0	0	0.188333	0.0583333
WBGene00044542	CD4.11	11	4	7	11	6	6.01	1	0	2	1	5	1	0.28	0.11	0.16	0.26	0.15	0.16	0.02	0	0.05	0.02	0.1	0.02	0.186667	0.035
WBGene00174877	21ur-8744	0	0	0	0	0	0	0	0	0	0	0	0	0	0	0	0	0	0	0	0	0	0	0	0	0	0
WBGene00000447	ceh-24	70	67	58	53	46	58	20	18	14	12	15	11	3.1	3.03	2.22	2.16	1.97	2.59	0.77	0.69	0.55	0.51	0.53	0.45	2.51167	0.583333
WBGene00007954	gcp-2.2	2	6	8	2	0	0	0	0	1	0	0	0	0.03	0.09	0.11	0.03	0	0	0	0	0.01	0	0	0	0.0433333	0.00166667
WBGene00167816	21ur-8225	0	0	0	0	0	0	0	0	0	0	0	0	0	0	0	0	0	0	0	0	0	0	0	0	0	0
WBGene00000075	adm-4	398	373	391	356	447	358	313	266	302	274	273	247	6.16	5.92	5.3	5.15	6.75	5.63	4.19	3.55	4.12	4.05	3.4	3.53	5.81833	3.80667
WBGene00010269	F58G1.7	158	158	170	185	233	184.67	153	138	96	120	114	137	2.89	2.96	2.72	3.16	4.16	3.43	2.42	2.18	1.55	2.1	1.68	2.31	3.22	2.04
WBGene00006476	rhgf-2	1362	1199	1382	1352	1421	1368	475	451	463	451	422	443	15.7	14.18	14.27	14.66	16.36	16.35	4.69	4.65	4.66	5.1	3.98	4.77	15.2533	4.64167
WBGene00004447	rpl-33	21322	20050	27910	23424	23252	23584	23301	25385	25186	23449	29095	25862	4551.05	4187.02	4840.91	4214.48	4521.8	4800.43	4359.21	4882.28	4767.64	4865.12	4729.62	4985.11	4519.28	4764.83
WBGene00010199	bet-2	2105	1977	1949	2086	2381	2087	1026	1092	1214	978	1108	972	18.64	18	15.15	17.39	20.49	18.75	7.84	8.34	9.48	8.22	7.83	7.87	18.07	8.26333
WBGene00023026		0	0	0	0	0	0	0	0	0	0	0	0	0	0	0	0	0	0	0	0	0	0	0	0	0	0
WBGene00002220	gcc-1	330	300	213	245	307	228	255	225	202	168	175	202	6.4	5.96	3.61	4.43	5.8	4.49	4.28	3.77	3.45	3.11	2.72	3.61	5.115	3.49
WBGene00008079	C44B9.2	25.6	1.28	0	0	15.82	14.64	171.01	214.74	201.88	201.46	252.64	223.17	0.78	0.04	0	0	0.47	0.45	4.51	5.66	5.41	5.86	6.15	6.25	0.29	5.64
WBGene00022605	dmsr-11	2	3	0	2	0	1	0	0	0	0	1	1	0.07	0.1	0	0.06	0	0.03	0	0	0	0	0.03	0.03	0.0433333	0.01
WBGene00006616	trp-4	59	38	34	47	48	49	20	33	16	27	49	25	0.36	0.24	0.18	0.27	0.29	0.3	0.1	0.17	0.09	0.16	0.24	0.14	0.273333	0.15
WBGene00018015	F33G12.3	846.71	821.73	470.28	761.81	726.82	614.33	675.6	406.2	567.81	338.41	348.5	281.52	17.66	18.02	9.51	15.24	16.03	12.78	12.98	7.62	10.75	7.77	6.24	5.88	14.8733	8.54
WBGene00200018	T12G3.9	0	0	0	0	0	0	0	0	0	0	0	0	0	0	0	0	0	0	0	0	0	0	0	0	0	0
WBGene00018291	fip-4	0	0	0	0	0	0	0	0	0	0	0	0	0	0	0	0	0	0	0	0	0	0	0	0	0	0
WBGene00000417	ced-3	3931	3486	3623	3521	5030	4155	1804	2247	3078	2692	3380	2404	60.02	54.58	48.43	50.3	74.93	64.5	23.84	29.62	41.42	39.8	41.59	33.86	58.7933	35.0217
WBGene00235209	Y17G9A.90	0	0	0	0	0	0	0	0	0	0	0	0	0	0	0	0	0	0	0	0	0	0	0	0	0	0
WBGene00235375		2	0	0	0	2	0	0	1	0	0	0	0	0.14	0	0	0	0.14	0	0	0.06	0	0	0	0	0.0466667	0.01
WBGene00044808		0	1.02	0	0	1.05	0	0	0	0	1.01	0	0	0	0.16	0	0	0.15	0	0	0	0	0.15	0	0	0.0516667	0.025
WBGene00167616	21ur-11564	0	0	0	0	0	0	0	0	0	0	0	0	0	0	0	0	0	0	0	0	0	0	0	0	0	0
WBGene00007849	tbc-19	161	136	104	128	112	91	96	43	74	58	79	59	4.89	3.16	3.42	4.66	3.13	3.08	3.95	3.43	2.87	4.48	5.6	4.74	3.72333	4.17833
WBGene00047717	21ur-1077	0	0	0	0	0	0	0	0	0	0	0	0	0	0	0	0	0	0	0	0	0	0	0	0	0	0
WBGene00199188	Y39A1A.29	0	0	0	0	0	0	0	0	0	0	0	0	0	0	0	0	0	0	0	0	0	0	0	0	0	0
WBGene00008510	lipl-7	360.7	318.97	245.47	273.18	275.39	211.85	251.29	102.46	129.97	90.49	69.86	61.37	12.26	11.07	7.25	8.59	9.07	7.27	7.41	3.02	3.9	2.95	1.9	1.92	9.25167	3.51667
WBGene00006519	cox-6A	5034	4972	6064	6002	5284	5233	6240	6126	6129	5406	7002	5654	723.34	716.71	729.81	756.39	710.33	731.01	784.96	786.97	780.29	751.28	782.94	742.99	727.932	771.572
WBGene00017341	F10D7.4	6	5	11	8	8	10	0	1	2	1	4	1	0.66	0.58	1.03	0.82	0.87	1.09	0	0.1	0.21	0.11	0.36	0.11	0.841667	0.148333
WBGene00014724		0	0	0	0	0	0	0	0	0	0	0	0	0	0	0	0	0	0	0	0	0	0	0	0	0	0
WBGene00195386	T09E8.6	0	0	0	0	0	0	0	0	0	0	0	0	0	0	0	0	0	0	0	0	0	0	0	0	0	0
WBGene00014540		0	0	0	0	0	0	0	0	0	0	0	0	0	0	0	0	0	0	0	0	0	0	0	0	0	0
WBGene00005036	sra-10	18	22	7	10	5	10	8	2	6	3	8	4	0.75	0.9	0.26	0.38	0.19	0.4	0.28	0.07	0.21	0.12	0.26	0.15	0.48	0.181667
WBGene00011186	clec-226	0	0	0	0	0	0	0	0	0	0	0	0	0	0	0	0	0	0	0	0	0	0	0	0	0	0
WBGene00022834	ZK973.8	35	26	36	18	40	26	66	79	76	86	87	73	0.64	0.48	0.57	0.31	0.71	0.48	1.04	1.24	1.22	1.5	1.27	1.22	0.531667	1.24833
WBGene00017279	F09C12.8	4	5	5	4	4	4	112	121	141	115	110	116	0.16	0.19	0.17	0.14	0.15	0.16	3.8	4.11	4.86	4.19	3.44	4.17	0.161667	4.095
WBGene00009228	F28G4.3	10	2	0	3	2	2	1	0	0	1	0	0	0.4	0.08	0	0.11	0.08	0.08	0.04	0	0	0.04	0	0	0.125	0.0133333
WBGene00017658	F21C10.9	64.84	80.77	67.78	66.26	46.85	54.68	199	90.98	117.98	92	96	98	2.78	3.52	2.51	2.61	1.94	2.36	7.39	3.39	4.46	3.78	3.28	3.86	2.62	4.36
WBGene00020461	T12C9.7	696	668	630	577	882	690	389	484	562	533	644	428	20.3	19.83	15.11	15.23	23.91	19.18	9.76	11.84	13.5	13.91	14.37	10.77	18.9267	12.3583
WBGene00044779	T10H9.8	212.38	175.5	156.61	205.44	108.8	124.47	145.44	84.31	66.58	85.01	80.74	66.84	22.58	18.73	14.04	19.39	10.92	13.03	13.47	7.91	6.25	8.73	6.71	6.48	16.4483	8.25833
WBGene00014844		0	0	0	0	0	1	0	0	0	0	0	0	0	0	0	0	0	0.06	0	0	0	0	0	0	0.01	0
WBGene00011242	R11D1.1	951	1003	659	868	829	847	508	261	386	305	347	275	18.4	19.88	11.15	15.68	15.62	16.63	8.5	4.36	6.58	5.65	5.38	4.9	16.2267	5.895
WBGene00016488	C36C9.5	33	32	40	26	19	43	9	7	6	4	9	6	0.84	0.83	0.89	0.62	0.47	1.11	0.2	0.15	0.13	0.1	0.18	0.14	0.793333	0.15
WBGene00022522	ZC132.3	31.68	25.4	36.04	41.18	14	31.03	11	12	11.83	5	12	13	1.5	1.22	1.47	1.79	0.64	1.47	0.45	0.49	0.49	0.23	0.45	0.56	1.34833	0.445
WBGene00048590	21ur-1045	0	0	0	0	0	0	0	0	0	0	0	0	0	0	0	0	0	0	0	0	0	0	0	0	0	0
WBGene00015191	B0432.10	346.93	384.12	381.23	367.62	399.21	291.07	192.34	186.25	194.81	142.05	186.93	147.08	17.81	20.05	16.88	17.29	19.74	15	8.57	8.33	8.82	7	7.63	6.94	17.795	7.88167
WBGene00007978	C36B1.11	1769	1811	1076	1556	1575	1284	1106	571	1001	505	527	479	58.89	61.55	31.12	47.95	50.81	43.18	31.91	16.48	29.38	16.1	14.03	14.68	48.9167	20.43
WBGene00174835	21ur-8848	0	0	0	0	0	0	0	0	0	0	0	0	0	0	0	0	0	0	0	0	0	0	0	0	0	0
WBGene00174832	21ur-6147	0	0	0	0	0	0	0	0	0	0	0	0	0	0	0	0	0	0	0	0	0	0	0	0	0	0
WBGene00174856	21ur-11851	0	0	0	0	0	0	0	0	0	0	0	0	0	0	0	0	0	0	0	0	0	0	0	0	0	0
WBGene00174842	21ur-5720	0	0	0	0	0	0	0	0	0	0	0	0	0	0	0	0	0	0	0	0	0	0	0	0	0	0
WBGene00174815	21ur-9118	0	0	0	0	0	0	0	0	0	0	0	0	0	0	0	0	0	0	0	0	0	0	0	0	0	0
WBGene00174780	21ur-8517	0	0	0	0	0	0	0	0	0	0	0	0	0	0	0	0	0	0	0	0	0	0	0	0	0	0
WBGene00046388	21ur-5106	0	0	0	0	0	0	0	0	0	0	0	0	0	0	0	0	0	0	0	0	0	0	0	0	0	0
WBGene00046560	21ur-2143	0	0	0	0	0	0	0	0	0	0	0	0	0	0	0	0	0	0	0	0	0	0	0	0	0	0
WBGene00046326	21ur-585	0	0	0	0	0	0	0	0	0	0	0	0	0	0	0	0	0	0	0	0	0	0	0	0	0	0
WBGene00046348	21ur-342	0	0	0	0	0	0	0	0	0	0	0	0	0	0	0	0	0	0	0	0	0	0	0	0	0	0
WBGene00046302	21ur-2374	0	0	0	0	0	0	0	0	0	0	0	0	0	0	0	0	0	0	0	0	0	0	0	0	0	0
WBGene00046324	21ur-2168	0	0	0	0	0	0	0	0	0	0	0	0	0	0	0	0	0	0	0	0	0	0	0	0	0	0
WBGene00013572	Y75B12B.10	1	1	0	2	0	0	0	0	0	0	0	0	0.04	0.04	0	0.08	0	0	0	0	0	0	0	0	0.0266667	0
WBGene00046271	21ur-1762	0	0	0	0	0	0	0	0	0	0	0	0	0	0	0	0	0	0	0	0	0	0	0	0	0	0
WBGene00046224	21ur-4164	0	0	0	0	0	0	0	0	0	0	0	0	0	0	0	0	0	0	0	0	0	0	0	0	0	0
WBGene00046229	21ur-4699	0	0	0	0	0	0	0	0	0	0	0	0	0	0	0	0	0	0	0	0	0	0	0	0	0	0
WBGene00009614	F41D3.9	7	12	6	13	2	4	2	2	2	1	0	4	0.19	0.34	0.14	0.33	0.05	0.11	0.05	0.05	0.05	0.03	0	0.1	0.193333	0.0466667
WBGene00015238	mppe-1	203	207	139	204	176	184	124	76	76	82	79	81	8.28	8.17	4.72	7.31	6.59	7.55	4.2	3.13	2.68	3.34	2.78	2.88	7.10333	3.16833
WBGene00005675	sru-12	0	0	2	1	0	0	0	3	1	0	2	0	0	0	0.08	0.04	0	0	0	0.12	0.04	0	0.08	0	0.02	0.04
WBGene00012330	zip-3	567	442	594	585	617	598	938	997	912	867	1017	911	22.68	17.73	20.56	21.67	23.98	24.01	32	34.14	31.65	32.88	32.33	32.99	21.7717	32.665
WBGene00004807	skr-1	4919.55	4517.22	4659.55	5106.94	4620.54	4675.18	3495.51	2719.49	2998.07	2105.62	2597.63	2328.12	227.43	217.48	187.13	214.97	204.66	216.03	140.07	110.57	121.46	96.6	94.77	98.61	211.283	110.347
WBGene00018035	sek-4	138	147	113	94	109	114	133	91	85	54	80	89	4.62	5.02	3.28	2.91	3.53	3.85	3.86	2.64	2.51	1.73	2.14	2.74	3.86833	2.60333
WBGene00255709	Y116A8C.471	0	0	0	0	0	0	0	0	0	0	1	2	0	0	0	0	0	0	0	0	0	0	4.07	10.37	0	2.40667
WBGene00004109	stam-1	1916	2228	2002	2215	2066	1876	1452	1157	1590	1175	1265	1148	50.38	59.96	45.86	54.05	52.78	49.78	33.12	26.39	36.8	29.6	26.71	27.77	52.135	30.065
WBGene00017176	nmur-3	60	51	32	50	32	34	24	10	21	6	15	17	1.71	1.47	0.8	1.31	0.85	0.97	0.6	0.25	0.53	0.17	0.34	0.42	1.185	0.385
WBGene00198346	F34D6.10	0	0	0	0	0	0	0	0	0	0	0	0	0	0	0	0	0	0	0	0	0	0	0	0	0	0
WBGene00219687	linc-12	0	0	0	0	0	0	0	0	0	0	0	0	0	0	0	0	0	0	0	0	0	0	0	0	0	0
WBGene00007332	C05C10.5	4693	4351	4701	4384	5902	5604	2049	2404	3585	2628	3537	2392	167.93	158.88	146	145	204.5	202.39	63.56	74.63	113.11	90.07	101.16	78.76	170.783	86.8817
WBGene00010125	dod-22	115	138	158	157	89	83	529	483	253	354	481	386	4.07	5.29	5.35	5.14	3.57	3.49	17.59	16.69	8.56	13.14	14.1	13.71	4.485	13.965
WBGene00166025	21ur-9306	0	0	0	0	0	0	0	0	0	0	0	0	0	0	0	0	0	0	0	0	0	0	0	0	0	0
WBGene00165892	21ur-11718	0	0	0	0	0	0	0	0	0	0	0	0	0	0	0	0	0	0	0	0	0	0	0	0	0	0
WBGene00165760	21ur-14077	0	0	0	0	0	0	0	0	0	0	0	0	0	0	0	0	0	0	0	0	0	0	0	0	0	0
WBGene00165738	21ur-7199	0	0	0	0	0	0	0	0	0	0	0	0	0	0	0	0	0	0	0	0	0	0	0	0	0	0
WBGene00165716	21ur-8309	0	0	0	0	0	0	0	0	0	0	0	0	0	0	0	0	0	0	0	0	0	0	0	0	0	0
WBGene00165476	21ur-7268	0	0	0	0	0	0	0	0	0	0	0	0	0	0	0	0	0	0	0	0	0	0	0	0	0	0
WBGene00165191	21ur-14892	0	0	0	0	0	0	0	0	0	0	0	0	0	0	0	0	0	0	0	0	0	0	0	0	0	0
WBGene00001479	fmo-4	763	707	742	700	640	696	1478	1043	714	632	750	961	15.3	14.44	12.92	13.09	12.49	14.08	25.58	18.05	12.57	12.12	12.06	17.66	13.72	16.34
WBGene00050718	21ur-3155	0	0	0	0	0	0	0	0	0	0	0	0	0	0	0	0	0	0	0	0	0	0	0	0	0	0
WBGene00050588	21ur-2511	0	0	0	0	0	0	0	0	0	0	0	0	0	0	0	0	0	0	0	0	0	0	0	0	0	0
WBGene00200877	F39B1.4	0	0	0	0	0	0	0	0	0	0	0	0	0	0	0	0	0	0	0	0	0	0	0	0	0	0
WBGene00202153	F39B1.5	0	0	0	0	0	0	0	0	0	0	0	0	0	0	0	0	0	0	0	0	0	0	0	0	0	0
WBGene00077707	mir-1829.3	0	0	0	0	0	0	0	0	0	0	0	0	0	0	0	0	0	0	0	0	0	0	0	0	0	0
WBGene00047944	21ur-2471	0	0	0	0	0	0	0	0	0	0	0	0	0	0	0	0	0	0	0	0	0	0	0	0	0	0
WBGene00008522	nlp-59	456	418	517	622	501	497	187	202	130	145	215	172	37.8	35.38	36.56	46.84	39.71	40.84	13.53	14.63	9.59	11.79	14.21	13.02	39.5217	12.795
WBGene00048176	21ur-3377	0	0	0	0	0	0	0	0	0	0	0	0	0	0	0	0	0	0	0	0	0	0	0	0	0	0
WBGene00048034	21ur-3419	0	0	0	0	0	0	0	0	0	0	0	0	0	0	0	0	0	0	0	0	0	0	0	0	0	0
WBGene00047330	21ur-1112	0	0	0	0	0	0	0	0	0	0	0	0	0	0	0	0	0	0	0	0	0	0	0	0	0	0
WBGene00047268	21ur-1810	0	0	0	0	0	0	0	0	0	0	0	0	0	0	0	0	0	0	0	0	0	0	0	0	0	0
WBGene00021950	cutl-26	682.23	693.38	775.36	755.47	773.94	784.02	421.67	401.12	469.34	396.27	470.74	417.4	17.97	18.7	17.67	18.43	19.92	20.88	9.65	9.23	11.02	10.1	10.03	10.19	18.9283	10.0367
WBGene00047602	21ur-268	0	0	0	0	0	0	0	0	0	0	0	0	0	0	0	0	0	0	0	0	0	0	0	0	0	0
WBGene00048301	21ur-1869	0	0	0	0	0	0	0	0	0	0	0	0	0	0	0	0	0	0	0	0	0	0	0	0	0	0
WBGene00048275	21ur-464	0	0	0	0	0	0	0	0	0	0	0	0	0	0	0	0	0	0	0	0	0	0	0	0	0	0
WBGene00009839	fbxa-188	88	67	46	73	69	50	72	34	43	25	30	35	2.79	2.17	1.27	2.15	2.12	1.6	1.98	0.94	1.2	0.76	0.76	1.02	2.01667	1.11
WBGene00022435	cfap-36	142	108	119	135	128	122	48	42	47	39	54	62	2.82	2.1	2.06	2.74	2.69	2.47	0.86	0.72	0.89	0.8	0.99	1.1	2.48	0.893333
WBGene00022131	Y71F9B.13	533	460	611	589	500.13	560	423	509	386	398	613	468	33.98	30.37	33.9	34.65	30.73	36.22	24.03	29.19	22.42	25.27	31.79	28.23	33.3083	26.8217
WBGene00005016	sqt-1	1184	1601	1321	1198	1144	1045	9985	10699	5381	7416	10719	9566	53.45	73.7	51.63	49.64	49.85	47.46	390.78	419.78	214.16	321.15	385.5	396.77	54.2883	354.69
WBGene00012494	nhr-232	90.91	74	39	69	53	64	69	26	39	17	22	27	2.54	2.09	0.96	1.77	1.41	1.76	1.69	0.6	0.95	0.45	0.5	0.73	1.755	0.82
WBGene00003554	nas-38	171	136	115	137	130	132	327	271	216	185	218	262	2.94	2.4	1.73	2.2	2.18	2.31	4.87	4.03	3.27	3.04	3.01	4.16	2.29333	3.73
WBGene00005998		2	2	0	1	3	0	2	0	0	1	0	0	0.12	0.12	0	0.06	0.18	0	0.11	0	0	0.06	0	0	0.08	0.0283333
WBGene00005994		0	0	0	0	0	0	0	0	0	0	0	0	0	0	0	0	0	0	0	0	0	0	0	0	0	0
WBGene00019235	H23N18.4	10	8	8	9	0	2	10	1	3	4	1	1	0.26	0.21	0.18	0.22	0	0.05	0.22	0.02	0.07	0.1	0.02	0.02	0.153333	0.075
WBGene00197708	K12H4.11	0	0	0	0	0	0	0	0	0	0	0	0	0	0	0	0	0	0	0	0	0	0	0	0	0	0
WBGene00197391	K12H4.10	0	0	0	0	0	0	0	0	0	0	0	0	0	0	0	0	0	0	0	0	0	0	0	0	0	0
WBGene00169464	21ur-11723	0	0	0	0	0	0	0	0	0	0	0	0	0	0	0	0	0	0	0	0	0	0	0	0	0	0
WBGene00196494	C07A12.9	0	0	0	0	0	0	0	0	0	0	0	0	0	0	0	0	0	0	0	0	0	0	0	0	0	0
WBGene00022545		33.7	35	16	30	25	26	52	14	13.47	8	12	8	0.83	0.88	0.34	0.68	0.6	0.65	1.1	0.3	0.29	0.19	0.24	0.18	0.663333	0.383333
WBGene00166638	21ur-8919	0	0	0	0	0	0	0	0	0	0	0	0	0	0	0	0	0	0	0	0	0	0	0	0	0	0
WBGene00019267	H39E20.1	5	7	5	9	15	4	4	4	3	2	6	1	0.21	0.31	0.19	0.36	0.62	0.17	0.15	0.15	0.11	0.08	0.21	0.04	0.31	0.123333
WBGene00166313	21ur-14196	0	0	0	0	0	0	0	0	0	0	0	0	0	0	0	0	0	0	0	0	0	0	0	0	0	0
WBGene00166335	21ur-10229	0	0	0	0	0	0	0	0	0	0	0	0	0	0	0	0	0	0	0	0	0	0	0	0	0	0
WBGene00167369	21ur-13462	0	0	0	0	0	0	0	0	0	0	0	0	0	0	0	0	0	0	0	0	0	0	0	0	0	0
WBGene00167402	21ur-10364	0	0	0	0	0	0	0	0	0	0	0	0	0	0	0	0	0	0	0	0	0	0	0	0	0	0
WBGene00166937	21ur-13591	0	0	0	0	0	0	0	0	0	0	0	0	0	0	0	0	0	0	0	0	0	0	0	0	0	0
WBGene00167088	21ur-11730	0	0	0	0	0	0	0	0	0	0	0	0	0	0	0	0	0	0	0	0	0	0	0	0	0	0
WBGene00172292	21ur-7814	0	0	0	0	0	0	0	0	0	0	0	0	0	0	0	0	0	0	0	0	0	0	0	0	0	0
WBGene00172265	21ur-10553	0	0	0	0	0	0	0	0	0	0	0	0	0	0	0	0	0	0	0	0	0	0	0	0	0	0
WBGene00172310	21ur-7294	0	0	0	0	0	0	0	0	0	0	0	0	0	0	0	0	0	0	0	0	0	0	0	0	0	0
WBGene00172306	21ur-14247	0	0	0	0	0	0	0	0	0	0	0	0	0	0	0	0	0	0	0	0	0	0	0	0	0	0
WBGene00172237	21ur-6484	0	0	0	0	0	0	0	0	0	0	0	0	0	0	0	0	0	0	0	0	0	0	0	0	0	0
WBGene00172254	21ur-9726	0	0	0	0	0	0	0	0	0	0	0	0	0	0	0	0	0	0	0	0	0	0	0	0	0	0
WBGene00172241	21ur-10810	0	0	0	0	0	0	0	0	0	0	0	0	0	0	0	0	0	0	0	0	0	0	0	0	0	0
WBGene00172350	21ur-5747	0	0	0	0	0	0	0	0	0	0	0	0	0	0	0	0	0	0	0	0	0	0	0	0	0	0
WBGene00172324	21ur-7778	0	0	0	0	0	0	0	0	0	0	0	0	0	0	0	0	0	0	0	0	0	0	0	0	0	0
WBGene00197295	K12H6.15	0	0	0	0	0	0	0	0	0	0	0	0	0	0	0	0	0	0	0	0	0	0	0	0	0	0
WBGene00197071	K12H6.14	0	0	0	0	0	0	0	0	0	0	0	0	0	0	0	0	0	0	0	0	0	0	0	0	0	0
WBGene00196074	K12H6.13	0	0	0	0	0	0	0	0	0	0	0	0	0	0	0	0	0	0	0	0	0	0	0	0	0	0
WBGene00219455	Y43F8B.29	0	0	0	0	1	0	0	0	0	0	0	0	0	0	0	0	2.06	0	0	0	0	0	0	0	0.343333	0
WBGene00021505	Y41D4A.3	18.33	10.61	7.13	16.16	5.47	3.26	0	0	0	0	0	0	0.63	0.37	0.21	0.52	0.18	0.11	0	0	0	0	0	0	0.336667	0
WBGene00003704	nhr-114	454	408	452	442	461	539	773	706	682	641	713	694	12.33	11.67	10.77	11.21	12.2	15.13	17.81	16.25	16.28	16.24	15.16	17.27	12.2183	16.5017
WBGene00009852	arrd-24	14.64	16	23	29.87	21	16	42	34	15	17	22	23	0.54	0.6	0.73	1.01	0.74	0.59	1.33	1.08	0.48	0.6	0.64	0.77	0.701667	0.816667
WBGene00008183	rin-1	2973.98	2835.19	2574.73	2656.34	3280.8	2806.9	1847.96	1806.15	2357.29	2064.94	2319.66	2016.06	28.49	27.52	21.32	24.23	30.17	27.69	15.71	14.71	19.01	18.48	18.12	17.7	26.57	17.2883
WBGene00016885	fbxb-97	15	19	23	11	17	17	11	10	9	15	17	7	0.61	0.78	0.8	0.41	0.66	0.69	0.39	0.35	0.32	0.58	0.55	0.26	0.658333	0.408333
WBGene00017586	F19B10.4	23	15	8	10	8	17	7	17	18	6	4	6	0.83	0.56	0.25	0.34	0.28	0.62	0.22	0.53	0.58	0.21	0.12	0.2	0.48	0.31
WBGene00194891		0	0	0	0	0	0	0	0	0	0	1	1	0	0	0	0	0	0	0	0	0	0	0.17	0.2	0	0.0616667
WBGene00195591	R53.9	0	0	0	0	0	0	0	0	0	0	0	0	0	0	0	0	0	0	0	0	0	0	0	0	0	0
WBGene00172707	21ur-12324	0	0	0	0	0	0	0	0	0	0	0	0	0	0	0	0	0	0	0	0	0	0	0	0	0	0
WBGene00167643	21ur-14988	0	0	0	0	0	0	0	0	0	0	0	0	0	0	0	0	0	0	0	0	0	0	0	0	0	0
WBGene00017280	usp-39	1260	1361	1257	1373	1344	1201	999	839	981	881	901	976	26.75	29.56	23.31	27.16	27.7	25.84	18.3	15.34	18.26	17.83	15.3	19.07	26.72	17.35
WBGene00200899	F14D12.12	0	0	0	0	0	0	0	0	0	0	0	0	0	0	0	0	0	0	0	0	0	0	0	0	0	0
WBGene00201231	F14D12.13	0	0	0	0	0	0	0	0	0	0	0	0	0	0	0	0	0	0	0	0	0	0	0	0	0	0
WBGene00021087	W08E12.6	181	148	241	203	177	252	26	21	12	23	30	27	11.91	9.87	13.59	12.13	11.15	16.55	1.49	1.21	0.7	1.45	1.56	1.63	12.5333	1.34
WBGene00000381	cct-6	7290.59	7416.83	8473.63	7881.84	8803.09	7680.46	6346.15	7620.76	7777.06	6958.51	8152.33	6681.64	155.38	161.86	157.7	156.6	182.63	166.07	117.13	140.5	146.1	141.89	139.49	131.27	163.373	136.063
WBGene00015110	B0281.3	232	246	169	232	208	198	225	113	156	91	113	108	8.69	9.7	6.02	8.36	7.54	7.89	7.97	3.68	5.71	3.5	3.25	4.07	8.03333	4.69667
WBGene00013920	pssy-1	649.05	585.34	618.12	596.19	594.52	605.7	687.87	598.18	735.95	575.51	572.85	584.63	13.87	12.81	11.53	11.87	12.36	13.13	12.73	11.05	13.86	11.76	9.83	11.51	12.595	11.79
WBGene00168194	21ur-15092	0	0	0	0	0	0	0	0	0	0	0	0	0	0	0	0	0	0	0	0	0	0	0	0	0	0
WBGene00020736	T23F2.3	484	459	596	583	446	522	259	208	188	177	252	251	230.27	226.05	211.53	210.42	167.36	214.87	118.63	91.6	72.77	79.83	85.94	111.84	210.083	93.435
WBGene00005216	srg-59	0	0	0	0	0	0	0	0	0	0	0	0	0	0	0	0	0	0	0	0	0	0	0	0	0	0
WBGene00168169	21ur-10509	0	0	0	0	0	0	0	0	0	0	0	0	0	0	0	0	0	0	0	0	0	0	0	0	0	0
WBGene00168225	21ur-11797	0	0	0	0	0	0	0	0	0	0	0	0	0	0	0	0	0	0	0	0	0	0	0	0	0	0
WBGene00168074	21ur-10832	0	0	0	0	0	0	0	0	0	0	0	0	0	0	0	0	0	0	0	0	0	0	0	0	0	0
WBGene00199625	F34D10.10	0	0	0	0	0	0	0	0	0	0	0	0	0	0	0	0	0	0	0	0	0	0	0	0	0	0
WBGene00168315	21ur-6081	0	0	0	0	0	0	0	0	0	0	0	0	0	0	0	0	0	0	0	0	0	0	0	0	0	0
WBGene00011266	R13H4.8	56	56	60	57	48	44	28	18	19	17	24	25	4.48	4.52	4.09	4.11	3.66	3.5	1.95	1.26	1.34	1.31	1.51	1.83	4.06	1.53333
WBGene00168413	21ur-13075	0	0	0	0	0	0	0	0	0	0	0	0	0	0	0	0	0	0	0	0	0	0	0	0	0	0
WBGene00023201		0	0	0	0	0	0	0	0	0	0	0	0	0	0	0	0	0	0	0	0	0	0	0	0	0	0
WBGene00015720	C13A2.3	10	10	7	20	22	7	39	17	10	13	25	19	0.33	0.34	0.2	0.61	0.7	0.23	1.11	0.48	0.29	0.41	0.66	0.58	0.401667	0.588333
WBGene00195688	ZK180.9	0	0	0	0	0	0	0	0	0	0	0	0	0	0	0	0	0	0	0	0	0	0	0	0	0	0
WBGene00168179	21ur-11395	0	0	0	0	0	0	0	0	0	0	0	0	0	0	0	0	0	0	0	0	0	0	0	0	0	0
WBGene00202292	C25F6.28	0	0	0	0	0	0	0	0	0	0	0	0	0	0	0	0	0	0	0	0	0	0	0	0	0	0
WBGene00202302	C25F6.29	0	0	0	0	0	0	0	0	0	0	0	0	0	0	0	0	0	0	0	0	0	0	0	0	0	0
WBGene00200002	C25F6.20	0	0	0	0	0	0	0	0	0	0	0	0	0	0	0	0	0	0	0	0	0	0	0	0	0	0
WBGene00200062	C25F6.21	0	0	0	0	0	0	0	0	0	0	0	0	0	0	0	0	0	0	0	0	0	0	0	0	0	0
WBGene00200299	C25F6.22	0	0	0	0	0	0	0	0	0	0	0	0	0	0	0	0	0	0	0	0	0	0	0	0	0	0
WBGene00200825	C25F6.23	0	0	0	0	0	0	0	0	0	0	0	0	0	0	0	0	0	0	0	0	0	0	0	0	0	0
WBGene00201156	C25F6.24	0	0	0	0	0	0	0	0	0	0	0	0	0	0	0	0	0	0	0	0	0	0	0	0	0	0
WBGene00201492	C25F6.25	0	0	0	0	0	0	0	0	0	0	0	0	0	0	0	0	0	0	0	0	0	0	0	0	0	0
WBGene00201503	C25F6.26	0	0	0	0	0	0	0	0	0	0	0	0	0	0	0	0	0	0	0	0	0	0	0	0	0	0
WBGene00201506	C25F6.27	0	0	0	0	0	0	0	0	0	0	0	0	0	0	0	0	0	0	0	0	0	0	0	0	0	0
WBGene00023262		1	3	3	1.07	2	0	6	7	3	6	6	2.94	0.06	0.19	0.16	0.06	0.12	0	0.32	0.38	0.16	0.36	0.29	0.17	0.0983333	0.28
WBGene00000631	col-54	123	199	160	133	124	115	458	350	110	253	314	388	6.44	10.59	7.22	6.37	6.25	6.04	20.8	15.96	5.08	12.71	13.07	18.65	7.15167	14.3783
WBGene00000426	ced-12	699.67	659.13	361.21	417.3	629.92	669.99	344.92	73.36	324.79	206.51	115.78	73.82	12.29	11.84	5.61	6.87	10.75	12.01	5.27	1.13	5.05	3.47	1.65	1.2	9.895	2.96167
WBGene00219450	F53B6.13	4	9	6	4	10	5	2	1	4	2	4	1	1.62	3.53	1.89	1.28	3.56	1.87	0.72	0.37	1.44	0.81	1.2	0.36	2.29167	0.816667
WBGene00009188	lsy-22	2395	2223	1997	1957	2769.24	2421	1241	1365	1541	1349	1722	1306	55.15	52.47	40.11	41.97	62.02	56.44	24.73	27.14	31.24	29.7	31.78	27.67	51.36	28.71
WBGene00021173	Y8A9A.4	0	2	0	0	0	0	0	0	0	0	0	1	0	0.17	0	0	0	0	0	0	0	0	0	0.08	0.0283333	0.0133333
WBGene00009148	F26D2.3	3	3	0	2	2	1	5	4	3	4	0	2	0.09	0.09	0	0.17	0.06	0.03	0.13	0.1	0.08	0.11	0	0.07	0.0733333	0.0816667
WBGene00022511		0	0	0	0	0	0	0	0	0	0	0	0	0	0	0	0	0	0	0	0	0	0	0	0	0	0
WBGene00165231	21ur-5488	0	0	0	0	0	0	0	0	0	0	0	0	0	0	0	0	0	0	0	0	0	0	0	0	0	0
WBGene00003599	nhl-3	914	869	1045	899	865	947	346	269	322	264	346	360	20.31	20.2	20.54	19.05	18.47	22.86	6.62	5.35	5.47	6.47	7.76	8.63	20.2383	6.71667
WBGene00303039	C13F10.8	0	1	0	0	0	0	0	0	0	0	0	0	0	0	0	0	0	0	0	0	0	0	0	0	0	0
WBGene00196654	ZC53.9	0	0	0	0	0	0	0	0	0	0	0	0	0	0	0	0	0	0	0	0	0	0	0	0	0	0
WBGene00195304	ZC53.8	0	0	0	0	0	0	0	0	0	0	0	0	0	0	0	0	0	0	0	0	0	0	0	0	0	0
WBGene00023177		0	0	0	0	0	0	0	0	0	0	0	0	0	0	0	0	0	0	0	0	0	0	0	0	0	0
WBGene00017710	F22E5.12	15.89	21.81	20.74	19.34	12.75	14.54	18	8.81	11.79	12	7	11	0.76	1.06	0.86	0.85	0.59	0.7	0.75	0.37	0.5	0.55	0.27	0.48	0.803333	0.486667
WBGene00009974	F53C11.4	2863	2560	2886	2501	3005	2732	1807	2166	2237	2034	2570	2076	49.95	45.8	44.1	40.81	51.17	48.4	27.32	32.65	34.17	33.86	35.91	33.46	46.705	32.895
WBGene00008238	C50F4.16	1834	1853.4	1699.9	1793.26	1858.49	1641.26	1618.52	1240.05	1479.19	1167.81	1309.95	1253.54	31.22	33.01	23.39	28.08	29.28	27.17	21.17	15.06	21.39	16.73	14.38	16.9	28.6917	17.605
WBGene00219613	linc-148	0	0	0	0	0	0	0	0	0	0	0	0	0	0	0	0	0	0	0	0	0	0	0	0	0	0
WBGene00201666	VK10D6R.2	0	0	0	0	0	0	0	0	0	0	0	0	0	0	0	0	0	0	0	0	0	0	0	0	0	0
WBGene00166175	21ur-9388	0	0	0	0	0	0	0	0	0	0	0	0	0	0	0	0	0	0	0	0	0	0	0	0	0	0
WBGene00010791	sodh-2	14	23	7	28	14	22	10	1	1	3	2	4	0.5	0.83	0.22	0.92	0.48	0.79	0.31	0.03	0.03	0.1	0.06	0.13	0.623333	0.11
WBGene00018812	sumv-2	3411	3488.68	3655.47	3164.54	4212.36	3795.16	2220.41	2694.5	3195.98	2685.6	3287.43	2561.09	23.63	23.99	21.96	20.06	28.28	25.67	12.42	15.76	18.76	16.87	17.59	16.02	23.9317	16.2367
WBGene00013132	strd-1	713	826	875	876	965	846	532	472	715	489	670	529	25.57	30.22	27.23	29.03	33.5	30.62	16.54	14.68	22.61	16.8	19.2	17.45	29.3617	17.88
WBGene00009598		0	0	0	0	0	0	0	0	0	0	0	0	0	0	0	0	0	0	0	0	0	0	0	0	0	0
WBGene00018094	F36F12.3	10	28	18	20	16	20	18	20	11	16	23	13	0.39	1.4	0.61	0.64	0.67	0.76	0.86	0.77	0.48	0.66	0.8	0.75	0.745	0.72
WBGene00165340	21ur-12953	0	0	0	0	0	0	0	0	0	0	0	0	0	0	0	0	0	0	0	0	0	0	0	0	0	0
WBGene00200097	C26G2.7	0	0	0	0	0	0	0	0	0	0	0	0	0	0	0	0	0	0	0	0	0	0	0	0	0	0
WBGene00200329	F43E12.6	0	0	0	0	0	0	0	0	0	0	0	0	0	0	0	0	0	0	0	0	0	0	0	0	0	0
WBGene00003163	mdl-1	2500	2006	2537	2137	2138	2497	3045	2757	1960	2271	2888	2611	90.8	74.46	80.33	71.84	75.69	91.72	97.33	88.2	63.48	80.06	85.05	88.56	80.8067	83.78
WBGene00005474	srh-268	4	1	0	1	0	1	0	0	0	0	0	0	0.19	0.05	0	0.04	0	0.05	0	0	0	0	0	0	0.055	0
WBGene00196373	C30C11.6	0	0	0	0	0	0	0	0	0	0	0	0	0	0	0	0	0	0	0	0	0	0	0	0	0	0
WBGene00010847	M04B2.4	485	526	461	552	522	537	603	423	497	367	413	449	11.45	12.71	9.49	12.13	11.99	12.85	12.33	8.64	10.34	8.29	7.82	9.77	11.77	9.53167
WBGene00012948	dhhc-2	218	183	178	198	208	219	202	141	158	132	183	155	6.48	5.56	4.6	5.46	6	6.58	5.2	3.63	4.14	3.75	4.35	4.24	5.78	4.21833
WBGene00019971	ergo-1	5915	5920	5905	5994	7075	5909	3050	2997	4571	3179	3579	2779	85.56	85.94	77.28	83.93	95.89	85.21	40.86	39.88	60.71	45.84	44.51	39.8	85.635	45.2667
WBGene00168800	21ur-11058	0	0	0	0	0	0	0	0	0	0	0	0	0	0	0	0	0	0	0	0	0	0	0	0	0	0
WBGene00021723		8	4	12	5	11	4	8	5	6	2	1	2	0.42	0.21	0.55	0.24	0.56	0.21	0.37	0.23	0.28	0.1	0.04	0.1	0.365	0.186667
WBGene00015557	hrpk-2	837	754	502	631	718	685	483	307	510	257	247	251	11.43	10.56	6.01	8.07	9.57	9.52	5.71	3.62	6.14	3.35	2.71	3.16	9.19333	4.115
WBGene00165601	21ur-14793	0	0	0	0	0	0	0	0	0	0	0	0	0	0	0	0	0	0	0	0	0	0	0	0	0	0
WBGene00022842	ZK994.6	20	22	33	22	16	23	7	4	7	6	2	9	1.77	1.97	2.23	2.28	1.07	1.62	0.43	0.25	0.73	0.99	0.26	0.58	1.82333	0.54
WBGene00200746	C27H6.10	0	0	0	0	0	0	0	0	0	0	0	0	0	0	0	0	0	0	0	0	0	0	0	0	0	0
WBGene00007275	C03D6.1	40	38	56	28	39	14	62	39	43	23	33	46	2.26	2.18	2.73	1.45	2.12	0.79	3.05	1.92	2.15	1.25	1.48	2.39	1.92167	2.04
WBGene00004287	rac-2	1	0	2	4.67	0	0	0	0	0	0	0	0	0.11	0	0.18	0.45	0	0	0	0	0	0	0	0	0.123333	0
WBGene00022078	epg-9	881	760	978	827	825	920	495	498	471	411	502	418	31.72	25.57	32.03	27.24	29.62	34.39	18.01	16.46	14.66	14.27	15.62	13.61	30.095	15.4383
WBGene00002029	hst-2	777.26	787.99	1016.56	826.81	1159.3	851.61	2060.08	2291.83	3779.53	2716.46	2751.91	2069.56	9.41	9.79	10.79	9.39	13.71	10.5	21.61	23.95	40.34	31.43	26.83	23.13	10.5983	27.8817
WBGene00008581	acl-13	0.94	0	1.53	0	0	0.95	39.73	19.42	56.57	25.18	14.64	28.82	0.8	0	0.59	0	0	0.72	3.92	0.65	3.02	2.44	0.66	1.87	0.351667	2.09333
WBGene00016187	C28G1.2	40	34	35	40	34	40	0	0	2	0	0	2	0.86	0.75	0.66	0.8	0.71	0.87	0	0	0.04	0	0	0.04	0.775	0.0133333
WBGene00195237	Y116F11B.18	0	0	0	0	0	0	0	0	0	0	0	0	0	0	0	0	0	0	0	0	0	0	0	0	0	0
WBGene00201102	C40H1.12	0	0	0	0	0	0	0	0	0	0	0	0	0	0	0	0	0	0	0	0	0	0	0	0	0	0
WBGene00200391	C40H1.11	0	0	0	0	0	0	0	0	0	0	0	0	0	0	0	0	0	0	0	0	0	0	0	0	0	0
WBGene00010488	endu-1	404	436	370	508	326	414	260	125	149	83	127	111	19.24	21.13	15.22	22.21	14.97	19.81	10.74	5.18	6.26	3.79	4.82	4.86	18.7633	5.94167
WBGene00009757		2	1	2	0	1	0	0	1	0	1	2	0	0.21	0.1	0.18	0	0.1	0	0	0.09	0	0.1	0.16	0	0.0983333	0.0583333
WBGene00235198	T09H2.2	0	0.83	0	0	0	0	0	0	0	0.98	0	0	0	0	0	0	0	0	0	0	0	0	0	0	0	0
WBGene00010904	ugt-62	517	470	490	537	614	409	1948	1345	1111	1225	1761	1443	12.68	11.79	10.48	12.25	14.64	10.16	41.38	28.54	24.02	28.74	34.64	32.61	12	31.655
WBGene00011399	T03F6.3	2006	2369	2331	2420	2396	2064	1292	1040	1544	1041	1219	1016	100.62	120.85	100.87	111.26	115.77	103.95	56.23	45.41	68.31	50.09	48.65	46.81	108.887	52.5833
WBGene00169031	21ur-6465	0	0	0	0	0	0	0	0	0	0	0	0	0	0	0	0	0	0	0	0	0	0	0	0	0	0
WBGene00169033	21ur-7515	0	0	0	0	0	0	0	0	0	0	0	0	0	0	0	0	0	0	0	0	0	0	0	0	0	0
WBGene00012437	nmy-3	239	256	142	171	163	193	622	224	125	135	163	189	1.93	2.13	1.01	1.3	1.29	1.59	4.35	1.56	0.89	1.04	1.06	1.41	1.54167	1.71833
WBGene00169030	21ur-11225	0	0	0	0	0	0	0	0	0	0	0	0	0	0	0	0	0	0	0	0	0	0	0	0	0	0
WBGene00169078	21ur-8270	0	0	0	0	0	0	0	0	0	0	0	0	0	0	0	0	0	0	0	0	0	0	0	0	0	0
WBGene00169085	21ur-13019	0	0	0	0	0	0	0	0	0	0	0	0	0	0	0	0	0	0	0	0	0	0	0	0	0	0
WBGene00169044	21ur-10319	0	0	0	0	0	0	0	0	0	0	0	0	0	0	0	0	0	0	0	0	0	0	0	0	0	0
WBGene00169067	21ur-10973	0	0	0	0	0	0	0	0	0	0	0	0	0	0	0	0	0	0	0	0	0	0	0	0	0	0
WBGene00169184	21ur-11921	0	0	0	0	0	0	0	0	0	0	0	0	0	0	0	0	0	0	0	0	0	0	0	0	0	0
WBGene00169093	21ur-5534	0	0	0	0	0	0	0	0	0	0	0	0	0	0	0	0	0	0	0	0	0	0	0	0	0	0
WBGene00169106	21ur-7759	0	0	0	0	0	0	0	0	0	0	0	0	0	0	0	0	0	0	0	0	0	0	0	0	0	0
WBGene00007146	B0334.6	62	53	58	55	42	53	67	39	34	18	37	44	1.95	1.71	1.59	1.61	1.28	1.69	1.83	1.07	0.94	0.54	0.93	1.28	1.63833	1.09833
WBGene00171297	21ur-14829	0	0	0	0	0	0	0	0	0	0	0	0	0	0	0	0	0	0	0	0	0	0	0	0	0	0
WBGene00043302	F32D8.11	76.11	81.39	59.23	62.84	21.81	70.15	31.77	1.94	26.28	14.22	13.38	23.71	3.94	4.34	2.44	2.99	1.14	3.66	1.4	0.12	1.28	0.76	0.56	1.15	3.085	0.878333
WBGene00004470	rps-1	59136	58802	75300	64671	60504	63070	73150	79363	73463	71550	86480	75884	3272.89	3323.21	3572.78	3257.87	3215.42	3493.82	3512.59	3827.22	3568.81	3815.61	3781.27	3860.94	3356	3727.74
WBGene00018053	srbc-3	0	0	1	0	0	0	0	0	0	0	0	0	0	0	0.05	0	0	0	0	0	0	0	0	0	0.00833333	0
WBGene00194931	Y105C5A.1273	0	0	0	0	0	0	0	0	0	0	0	0	0	0	0	0	0	0	0	0	0	0	0	0	0	0
WBGene00044022		4.01	0	1	1	3.01	1	1	1	1	0	0	0	0.09	0	0.02	0.02	0.07	0.02	0.02	0.02	0.02	0	0	0	0.0366667	0.01
WBGene00014675		0	0	0	0	0	0	0	0	0	0	0	0	0	0	0	0	0	0	0	0	0	0	0	0	0	0
WBGene00014674		0	1	0	0	0	0	0	0	0	0	0	0	0	0.23	0	0	0	0	0	0	0	0	0	0	0.0383333	0
WBGene00004913	snn-1	212	184	223	187	197	250	130	110	93	99	131	102	5.6	4.96	5.08	4.59	5.03	6.65	3.01	2.5	2.16	2.5	2.77	2.48	5.31833	2.57
WBGene00004286	rab-39	539	546	543	601	459	457	363	274	278	224	306	290	29.44	30.24	25.51	29.94	24.07	24.98	17.18	13.04	13.38	11.73	13.29	14.5	27.3633	13.8533
WBGene00014676		0	0	0	0	0	0	0	0	0	0	0	0	0	0	0	0	0	0	0	0	0	0	0	0	0	0
WBGene00003950	pbs-4	2694	3311	3169	3338	3362	2929	2862	2604	2958	2476	2846	2596	215.22	268.05	214.04	238.68	257.15	231.98	199.25	181.05	208.26	191.29	179.51	192.3	237.52	191.943
WBGene00011427	T04C12.1	101.74	107.28	179.12	175.63	159.68	140.31	20.49	6.56	7.38	3	13.61	6.29	34.27	35.05	47.48	47.53	47.7	43.96	6.11	2.02	2.2	1	3.41	1.9	42.665	2.77333
WBGene00200257	B0350.75	0	0	0	0	0	0	0	0	0	0	0	0	0	0	0	0	0	0	0	0	0	0	0	0	0	0
WBGene00199653	B0350.74	0	0	0	0	0	0	0	0	0	0	0	0	0	0	0	0	0	0	0	0	0	0	0	0	0	0
WBGene00200898	B0350.77	0	0	0	0	0	0	0	0	0	0	0	0	0	0	0	0	0	0	0	0	0	0	0	0	0	0
WBGene00200594	B0350.76	0	0	0	0	0	0	0	0	0	0	0	0	0	0	0	0	0	0	0	0	0	0	0	0	0	0
WBGene00196498	B0350.71	0	0	0	0	0	0	0	0	0	0	0	0	0	0	0	0	0	0	0	0	0	0	0	0	0	0
WBGene00010597	K06A4.7	644.59	688.13	1019.46	1097.77	1011.23	766.88	732.25	640.54	595.42	519.92	986.55	757.78	645.76	653.13	733.15	772.33	830.74	659.18	660.05	587.2	494.1	543.73	704.07	642.26	715.715	605.235
WBGene00008914	F17C11.2	317	317	385	337	304	364	165	127	84	112	135	130	32.14	32.3	32.97	30.41	29.15	36.39	14.56	11.34	7.52	10.96	10.72	12.03	32.2267	11.1883
WBGene00013318	Y57G11C.23	0	1	0	0	0	2	7	10	7	2	6	3	0	0.03	0	0	0	0.05	0.15	0.21	0.15	0.05	0.12	0.07	0.0133333	0.125
WBGene00017168	F01F1.14	10	13	12	11	6	7	13	3	4	2	9	1	1.43	1.85	1.42	1.37	0.8	0.97	1.62	0.38	0.5	0.28	0.99	0.13	1.30667	0.65
WBGene00023028		0	0	0	0	0	0	0	0	0	0	0	0	0	0	0	0	0	0	0	0	0	0	0	0	0	0
WBGene00201108	B0350.78	0	0	0	0	0	0	0	0	0	0	0	0	0	0	0	0	0	0	0	0	0	0	0	0	0	0
WBGene00023029		0	0	0	0	0	0	0	0	0	0	0	0	0	0	0	0	0	0	0	0	0	0	0	0	0	0
WBGene00020043	R13A1.5	67	40	64	74	31	67	37	34	21	15	27	27	6.62	3.97	5.35	6.52	2.9	6.53	3.18	2.96	1.83	1.43	2.09	2.44	5.315	2.32167
WBGene00012693	Y39B6A.34	253.04	217.35	326.26	292.08	283.64	288.9	317.37	296.12	203.29	245.41	349.76	210.07	38.46	32.69	41.07	38.44	40.07	42.22	41.94	40.01	27.08	36.2	41.04	28.95	38.825	35.87
WBGene00004746	sdc-2	373.18	278.88	158	208	294.9	279	147	115	155	117	118	108	1.45	1.11	0.54	0.76	1.12	1.11	0.49	0.38	0.53	0.43	0.37	0.39	1.015	0.431667
WBGene00016957	atic-1	503	610	533	543	578	484	996	728	685	659	752	773	10.7	13.14	10.03	10.84	11.87	10.48	18.1	13.04	12.48	13.14	12.65	14.85	11.1767	14.0433
WBGene00021095	mlt-8	1538	1254	1750	1732	1566	1509	4088	3855	2585	2806	3359	3280	60.99	51.07	59.32	63.09	59.97	59.8	139.41	132.26	90.15	106.04	105.6	119.44	59.04	115.483
WBGene00007172	B0393.7	11.38	17.74	20.02	12.6	12.57	10.89	4	8.75	8	6.28	7.82	3.25	0.45	0.72	0.69	0.46	0.48	0.44	0.14	0.3	0.28	0.24	0.25	0.12	0.54	0.221667
WBGene00021919	cutl-25	100	93	112	80	90	105	34	30	60	35	39	29	3.36	3.19	3.27	2.49	2.93	3.57	0.99	0.88	1.78	1.13	1.05	0.9	3.135	1.12167
WBGene00006979	zig-2	142	138	164	159	75	124	55	73	60	29	44	44	7.13	7.05	7.11	7.32	3.63	6.25	2.4	3.19	2.66	1.4	1.76	2.03	6.415	2.24
WBGene00009426	F35E12.2	11	24	16.12	18.31	13	13	4	4	4	2	5	4	1.03	4.9	1.84	3.04	1.47	1.98	0.57	1.06	0.26	0.57	0.88	0.34	2.37667	0.613333
WBGene00047567	21ur-987	0	0	0	0	0	0	0	0	0	0	0	0	0	0	0	0	0	0	0	0	0	0	0	0	0	0
WBGene00047691	21ur-1359	0	0	0	0	0	0	0	0	0	0	0	0	0	0	0	0	0	0	0	0	0	0	0	0	0	0
WBGene00045886	21ur-48	0	0	0	0	0	0	0	0	0	0	0	0	0	0	0	0	0	0	0	0	0	0	0	0	0	0
WBGene00045935	21ur-398	0	0	0	0	0	0	0	0	0	0	0	0	0	0	0	0	0	0	0	0	0	0	0	0	0	0
WBGene00018709	srsx-8	0	0	1	1	0	0	0	0	0	0	0	0	0	0	0.05	0.06	0	0	0	0	0	0	0	0	0.0183333	0
WBGene00046753	21ur-1180	0	0	0	0	0	0	0	0	0	0	0	0	0	0	0	0	0	0	0	0	0	0	0	0	0	0
WBGene00047053	21ur-594	0	0	0	0	0	0	0	0	0	0	0	0	0	0	0	0	0	0	0	0	0	0	0	0	0	0
WBGene00046313	21ur-3912	0	0	0	0	0	0	0	0	0	0	0	0	0	0	0	0	0	0	0	0	0	0	0	0	0	0
WBGene00046652	21ur-187	0	0	0	0	0	0	0	0	0	0	0	0	0	0	0	0	0	0	0	0	0	0	0	0	0	0
WBGene00197816	T22E5.13	0	0	0	0	0	0	0	0	0	0	0	0	0	0	0	0	0	0	0	0	0	0	0	0	0	0
WBGene00201218	C16B8.11	0	0	0	0	0	0	0	0	0	0	0	0	0	0	0	0	0	0	0	0	0	0	0	0	0	0
WBGene00196784	T22E5.11	0	0	0	0	0	0	0	0	0	0	0	0	0	0	0	0	0	0	0	0	0	0	0	0	0	0
WBGene00195820	T22E5.10	0	0	0	0	0	0	0	0	0	0	0	0	0	0	0	0	0	0	0	0	0	0	0	0	0	0
WBGene00172000	21ur-15235	0	0	0	0	0	0	0	0	0	0	0	0	0	0	0	0	0	0	0	0	0	0	0	0	0	0
WBGene00007792	C28D4.4	1	1	1	0	1	2	64.62	20.15	29	25.55	22.01	26	0.04	0.04	0.04	0	0.04	0.08	2.32	0.72	1.06	1.01	0.73	0.99	0.04	1.13833
WBGene00198837	T22E5.15	0	0	0	0	0	0	0	0	0	0	0	0	0	0	0	0	0	0	0	0	0	0	0	0	0	0
WBGene00200530	C16B8.10	0	0	0	0	0	0	0	0	0	0	0	0	0	0	0	0	0	0	0	0	0	0	0	0	0	0
WBGene00004383	rnh-2	572.08	593.43	486.77	573.83	606.64	482.78	345.55	198.89	329.84	208.39	216.38	202.64	23.94	25.3	17.63	22.12	24.53	20.34	12.54	7.23	12.17	8.36	7.22	7.8	22.31	9.22
WBGene00044777	T02B11.9	3	1	4	2	0	0	49	60	67	87	75	71	0.33	0.11	0.37	0.19	0	0	4.7	5.83	6.51	9.24	6.45	7.12	0.166667	6.64167
WBGene00165318	21ur-13193	0	0	0	0	0	0	0	0	0	0	0	0	0	0	0	0	0	0	0	0	0	0	0	0	0	0
WBGene00173502	21ur-11586	0	0	0	0	0	0	0	0	0	0	0	0	0	0	0	0	0	0	0	0	0	0	0	0	0	0
WBGene00173464	21ur-6306	0	0	0	0	0	0	0	0	0	0	0	0	0	0	0	0	0	0	0	0	0	0	0	0	0	0
WBGene00302986	Y37E11AM.4	238.11	194.11	258.25	207.74	282.54	249	394.86	372.69	263.72	288.43	321.33	303.74	17.7	14.59	16.4	13.96	20.06	18.43	25.51	24.26	17.3	20.63	18.87	20.68	16.8567	21.2083
WBGene00201315	C16B8.12	0	0	0	0	0	0	0	0	0	0	0	0	0	0	0	0	0	0	0	0	0	0	0	0	0	0
WBGene00010568	K04G2.10	192	235	167	214	135	104	137	83	134	65	85	65	16.53	20.41	12.22	16.54	11.05	8.88	10.26	6.27	10.19	5.39	5.76	5.12	14.2717	7.165
WBGene00006856	usp-14	3741	4471	4392	4378	4647	3803	3182	3275	3885	3168	3815	3260	91.87	112.35	94.05	100.04	110.96	94.64	67.69	69.59	84.1	74.43	75.14	73.77	100.652	74.12
WBGene00011198	R10E4.1	854	927	894	967	738	693	481	318	421	248	263	336	25.56	28.38	23.15	26.69	21.49	20.8	12.46	8.26	11.1	7.07	6.38	9.31	24.345	9.09667
WBGene00014094	ZK829.3	44	64	60	61	51	51	44	37	18	18	29	30	1.38	2.06	1.64	1.78	1.56	1.62	1.2	1.01	0.5	0.54	0.73	0.87	1.67333	0.808333
WBGene00000736	col-163	10	4	3	18	9	2	32	42	10	19	33	23	0.17	0.07	0.05	0.29	0.15	0.04	0.48	0.63	0.15	0.31	0.46	0.37	0.128333	0.4
WBGene00007195	thoc-7	2651.12	2579.94	3592.89	3519.15	2671.3	2595.21	3624.68	3185.63	2410.6	2449.75	4309.48	3245.57	101.86	101.76	117.14	122.81	99.58	99.94	119.42	104.1	81.5	88.75	128.73	112.23	107.182	105.788
WBGene00022569	ZC239.6	304.92	320.61	382.49	311.69	292.85	292.65	336.39	322.38	183.06	235.53	306.39	303.56	9.57	10.57	10.03	8.56	8.89	9.48	9.26	8.9	5.03	7.36	7.79	8.84	9.51667	7.86333
WBGene00200686	R11D1.14	0	0	0	0	0	0	0	0	0	0	0	0	0	0	0	0	0	0	0	0	0	0	0	0	0	0
WBGene00020560	T19C3.2	217	186	204	244	182	201	990	607	496	495	503	577	11.64	10.14	9.43	11.97	9.39	10.81	46.08	28.36	23.47	25.48	21.44	28.41	10.5633	28.8733
WBGene00016987	CC8.2	1082	1128	1580	1460	1333	1735	1365	1139	773	1041	1460	1150	33.64	35.81	42.78	42.1	40.17	54.61	36.85	30.72	21.19	31.01	36.36	32.95	41.5183	31.5133
WBGene00049688	21ur-1593	0	0	0	0	0	0	0	0	0	0	0	0	0	0	0	0	0	0	0	0	0	0	0	0	0	0
WBGene00049818	21ur-466	0	0	0	0	0	0	0	0	0	0	0	0	0	0	0	0	0	0	0	0	0	0	0	0	0	0
WBGene00049624	21ur-3156	0	0	0	0	0	0	0	0	0	0	0	0	0	0	0	0	0	0	0	0	0	0	0	0	0	0
WBGene00049661	21ur-3894	0	0	0	0	0	0	0	0	0	0	0	0	0	0	0	0	0	0	0	0	0	0	0	0	0	0
WBGene00049667	21ur-424	0	0	0	0	0	0	0	0	0	0	0	0	0	0	0	0	0	0	0	0	0	0	0	0	0	0
WBGene00049668	21ur-1031	0	0	0	0	0	0	0	0	0	0	0	0	0	0	0	0	0	0	0	0	0	0	0	0	0	0
WBGene00049484	21ur-3042	0	0	0	0	0	0	0	0	0	0	0	0	0	0	0	0	0	0	0	0	0	0	0	0	0	0
WBGene00010660	K08D8.6	543	583	513	557	333	373	777	491	592	460	441	537	14.05	15.18	11.4	13.82	8.12	10.3	17.86	10.67	13.81	11.42	9.08	12.49	12.145	12.555
WBGene00049534	21ur-761	0	0	0	0	0	0	0	0	0	0	0	0	0	0	0	0	0	0	0	0	0	0	0	0	0	0
WBGene00049540	21ur-4732	0	0	0	0	0	0	0	0	0	0	0	0	0	0	0	0	0	0	0	0	0	0	0	0	0	0
WBGene00000967	dhs-3	641	788	647	701	825	551	1513	1060	1008	806	906	1295	31.12	40.44	27.19	31.22	40.96	26.87	67.67	47.81	49.15	39.63	35.72	58.6	32.9667	49.7633
WBGene00008221	nhr-168	79.94	99.24	78.85	97.32	99.86	111.5	76.85	57.57	31.31	13.94	67.69	60.08	2.31	2.88	1.93	2.58	2.75	3.23	1.92	1.41	0.8	0.39	1.57	1.59	2.61333	1.28
WBGene00013962	ZK287.1	432	428	373	497	381	384	117	90	84	45	53	79	9.26	9.39	6.98	9.93	7.95	8.35	2.17	1.67	1.59	0.92	0.91	1.56	8.64333	1.47
WBGene00003640	nhr-50	166	164	146	188	133	138	101	85	101	81	67	71	5.73	5.5	4.44	5.92	4.46	4.79	2.96	2.6	3.03	2.68	1.85	2.14	5.14	2.54333
WBGene00009239	irld-6	31	39	18	30	17	16	62	32	31	19	26	25	0.69	0.89	0.35	0.62	0.37	0.36	1.19	0.61	0.61	0.4	0.46	0.51	0.546667	0.63
WBGene00014553		0	0	0	0	0	0	0	0	0	0	0	0	0	0	0	0	0	0	0	0	0	0	0	0	0	0
WBGene00014552		0	0	0	0	0	0	0	0	0	0	0	0	0	0	0	0	0	0	0	0	0	0	0	0	0	0
WBGene00013490	Y70C5A.2	12	10	14	6	4	7	1	3	0	0	4	3	0.52	0.44	0.53	0.24	0.17	0.31	0.04	0.11	0	0	0.14	0.12	0.368333	0.0683333
WBGene00304819	R160.13	0	0	0	2	0	0	0	0	0	0	0	0	0	0	0	4.71	0	0	0	0	0	0	0	0	0.785	0
WBGene00008197	C49C3.7	711	913	567	756	668	560	629	385	600	287	297	298	34.42	44.97	23.7	33.58	31.17	27.99	26.42	16.22	25.67	13.52	11.45	13.26	32.6383	17.7567
WBGene00220157	Y41E3.464	0	0	0	0	0	0	0	0	0	0	0	0	0	0	0	0	0	0	0	0	0	0	0	0	0	0
WBGene00219444	Y41E3.461	2	0	0	0	0	0	2	3	2	2	5	1	0.4	0	0	0	0	0	0.35	0.53	0.35	0.39	0.75	0.18	0.0666667	0.425
WBGene00199541	Y41E3.460	4.02	1	1	1	0.96	0	0	0	0	0	1.92	0.66	9.16	2.25	1.62	1.52	1.75	0	0	0	0	0	3.06	1.34	2.71667	0.733333
WBGene00220156	Y41E3.463	0	0	0	0	0	0	0	0	0	0	0	0	0	0	0	0	0	0	0	0	0	0	0	0	0	0
WBGene00008097	ugt-15	82	69.41	43	48	23	52	23	8	16	5	4	9	1.67	1.38	0.77	0.91	0.46	1.08	0.41	0.14	0.29	0.1	0.07	0.17	1.045	0.196667
WBGene00007214	C01A2.2	150	133	134	163	162	141	176	143	119	104	99	116	9.63	11.99	10.45	13.3	17.13	15.19	14.17	10.21	12.6	6.54	12.9	13.37	12.9483	11.6317
WBGene00049052	21ur-2627	0	0	0	0	0	0	0	0	0	0	0	0	0	0	0	0	0	0	0	0	0	0	0	0	0	0
WBGene00048941	21ur-2738	0	0	0	0	0	0	0	0	0	0	0	0	0	0	0	0	0	0	0	0	0	0	0	0	0	0
WBGene00000783	cpr-3	825	985	900	838	524	591	542	497	540	341	426	427	26.16	31.91	24.81	24.62	16.11	18.94	14.89	13.66	15.1	10.35	10.81	12.47	23.7583	12.88
WBGene00048233	21ur-4933	0	0	0	0	0	0	0	0	0	0	0	0	0	0	0	0	0	0	0	0	0	0	0	0	0	0
WBGene00047968	21ur-4586	0	0	0	0	0	0	0	0	0	0	0	0	0	0	0	0	0	0	0	0	0	0	0	0	0	0
WBGene00047919	21ur-4632	0	0	0	0	0	0	0	0	0	0	0	0	0	0	0	0	0	0	0	0	0	0	0	0	0	0
WBGene00047843	21ur-2912	0	0	0	0	0	0	0	0	0	0	0	0	0	0	0	0	0	0	0	0	0	0	0	0	0	0
WBGene00014040	ZK662.5	9	7	11	10	10	18	7	6	10	3	0	2	0.2	0.16	0.22	0.21	0.22	0.41	0.14	0.12	0.2	0.06	0	0.04	0.236667	0.0933333
WBGene00048408	21ur-318	0	0	0	0	0	0	0	0	0	0	0	0	0	0	0	0	0	0	0	0	0	0	0	0	0	0
WBGene00044560	C36C9.6	0	0	0	0	0	0	0	0	0	0	0	0	0	0	0	0	0	0	0	0	0	0	0	0	0	0
WBGene00048321	21ur-4808	0	0	0	0	0	0	0	0	0	0	0	0	0	0	0	0	0	0	0	0	0	0	0	0	0	0
WBGene00012642	Y39A1A.2	5	2	3	5	0	1	38	21	32	20	18	29	0.73	0.43	0.22	1	0	0.1	3.23	2.37	3.73	3.08	1.78	2.99	0.413333	2.86333
WBGene00001912	his-38	2	1	8	3	12	4	11	11	14	6	9	5	1.15	0.55	3.49	1.31	5.91	2.08	5.67	5.88	7.15	3.46	3.75	2.56	2.415	4.745
WBGene00046574	21ur-266	0	0	0	0	0	0	0	0	0	0	0	0	0	0	0	0	0	0	0	0	0	0	0	0	0	0
WBGene00046544	21ur-1489	0	0	0	0	0	0	0	0	0	0	0	0	0	0	0	0	0	0	0	0	0	0	0	0	0	0
WBGene00046616	21ur-2418	0	0	0	0	0	0	0	0	0	0	0	0	0	0	0	0	0	0	0	0	0	0	0	0	0	0
WBGene00046641	21ur-4906	0	0	0	0	0	0	0	0	0	0	0	0	0	0	0	0	0	0	0	0	0	0	0	0	0	0
WBGene00046624	21ur-517	0	0	0	0	0	0	0	0	0	0	0	0	0	0	0	0	0	0	0	0	0	0	0	0	0	0
WBGene00046646	21ur-508	0	0	0	0	0	0	0	0	0	0	0	0	0	0	0	0	0	0	0	0	0	0	0	0	0	0
WBGene00046643	21ur-4222	0	0	0	0	0	0	0	0	0	0	0	0	0	0	0	0	0	0	0	0	0	0	0	0	0	0
WBGene00002215	klc-2	1583	1665	1605	1655	1444	1522	1268	928	1240	796	803	908	31.21	33.84	27.8	30.28	27.55	30.61	21.54	15.98	21.83	14.97	12.73	16.39	30.215	17.24
WBGene00046659	21ur-1987	0	0	0	0	0	0	0	0	0	0	0	0	0	0	0	0	0	0	0	0	0	0	0	0	0	0
WBGene00022329	fbxa-79	83	116	78	89	83	71	91	43	36	37	35	35	3.78	5.37	3.07	3.72	3.64	3.25	3.59	1.7	1.44	1.61	1.27	1.46	3.805	1.845
WBGene00044187	ttll-9	8	12	3	7	3	1	2	0	1	2	5	3	0.27	0.41	0.09	0.22	0.1	0.03	0.06	0	0.03	0.06	0.13	0.09	0.186667	0.0616667
WBGene00016632	adal-1	1630	1790	1247	1550	1344	1333	945	443	890	491	492	436	40.66	45.68	27.12	35.97	32.59	33.69	20.42	9.56	19.57	11.72	9.84	10.02	35.9517	13.5217
WBGene00022421	Y102E9.3	0	0	0	1	0	1	0	0	0	0	1	0	0	0	0	0.26	0	0.3	0	0	0	0	0.24	0	0.0933333	0.04
WBGene00007518	del-8	12	12	9	15	2	7	3	7	6	4	4	6	1.48	1.77	0.42	0.99	0.27	0.24	0.24	0.13	0.52	0.28	0.44	0.54	0.861667	0.358333
WBGene00219903	F18H3.7	0	0	0	0	0	0	0	0	0	0	0	0	0	0	0	0	0	0	0	0	0	0	0	0	0	0
WBGene00199835	F18H3.6	0	0	0	0	0	0	0	0	0	0	0	0	0	0	0	0	0	0	0	0	0	0	0	0	0	0
WBGene00015818	C16A11.5	173	140	114	123	142	164	114	95	94	95	96	65	3.32	2.42	1.76	2	2.43	3.29	1.83	1.52	1.48	1.7	1.39	1.05	2.53667	1.495
WBGene00167914	21ur-14470	0	0	0	0	0	0	0	0	0	0	0	0	0	0	0	0	0	0	0	0	0	0	0	0	0	0
WBGene00219458	H21P03.10	0	0	0	0	0	0	0	0	0	0	0	0	0	0	0	0	0	0	0	0	0	0	0	0	0	0
WBGene00001162	efl-2	716	701	759	741	692	626	395	396	538	364	500.33	374	19.42	20.42	18.75	18.77	17.25	16.52	9.74	9.11	11.93	9.66	10.89	8.99	18.5217	10.0533
WBGene00011012	R04D3.4	98.09	185.76	105.31	152.44	110.38	104.86	82.91	44.83	83.53	66.46	40.16	52.86	6.97	13.35	6.4	9.8	7.49	7.42	5.12	2.79	5.23	4.54	2.25	3.44	8.57167	3.895
WBGene00018065	F35F11.2	5	10	9	8	8	10	15	14	17	23	12	19	0.34	0.68	0.52	0.49	0.52	0.67	0.88	0.83	1.01	1.49	0.64	1.18	0.536667	1.005
WBGene00005177	srg-20	2	0	1	2	2	0	0	0	1	1	0	0	0.09	0	0.04	0.06	0.09	0	0	0	0.04	0.04	0	0	0.0466667	0.0133333
WBGene00001433	fkb-8	1580.92	1525.64	1742.89	1538.34	1673.48	1291.96	2168.75	1966.12	2270.99	1613.32	2545.09	2053.5	56.23	55.44	53.87	50.61	57.59	46.31	66.91	60.86	71.03	55.02	72.7	67.56	53.3417	65.68
WBGene00169577	21ur-11126	0	0	0	0	0	0	0	0	0	0	0	0	0	0	0	0	0	0	0	0	0	0	0	0	0	0
WBGene00017895	vrk-1	1670	1702	1194	1468	1567	1288	1041	863	1305	813	774	730	29.87	31.2	18.68	24.53	27.32	23.4	16.12	13.34	20.57	13.9	11.13	12.04	25.8333	14.5167
WBGene00019943	R07G3.7	1063.87	1162.9	856.18	940.94	1144.98	974.65	712.57	577.79	909.29	578.9	532.42	559.05	26.01	28.88	18.25	21.37	26.75	24.05	14.89	12.19	19.27	13.31	10.54	12.53	24.2183	13.7883
WBGene00000183	arf-5	8148	7620	9309	8909	9441	8828	8779	8867	9839.49	8047	9584	8076.95	423.96	403.05	417.55	424.42	472.88	460.91	396.37	401.8	451.58	401.78	396.55	385.95	433.795	405.672
WBGene00174372	21ur-6057	0	0	0	0	0	0	0	0	0	0	0	0	0	0	0	0	0	0	0	0	0	0	0	0	0	0
WBGene00044737	ttr-45	8612	9618	9546	9094	7553	7699	2354	2162	2083	2077	2510	2325	714.3	814.89	673	681.3	596.93	636.64	171.2	158.09	152.57	166.98	164.14	177.9	686.177	165.147
WBGene00013119	Y51H4A.25	166.67	128	120.71	155.85	102	107.94	114.91	94	74.96	76	83	64	14.76	21.22	12.03	21.1	19.65	15.69	42.82	17.39	14.53	15.38	21.06	11.16	17.4083	20.39
WBGene00174359	21ur-11049	0	0	0	0	0	0	0	0	0	0	0	0	0	0	0	0	0	0	0	0	0	0	0	0	0	0
WBGene00010513	K02E11.4	51	53	70	70	51	48	66	32	20	20	28	29	13.47	14.12	14.31	16.64	12.09	12.29	14.8	7.58	4.55	5.03	5.38	6.92	13.82	7.37667
WBGene00199131	W09G10.7	0	0	0	0	0	0	0	0	0	0	0	0	0	0	0	0	0	0	0	0	0	0	0	0	0	0
WBGene00044570	T22B7.8	68	66.38	62.01	54	42.07	35.02	59.81	46.54	30	27.14	44	41.12	7.84	7.25	6.4	5.36	4.85	4.01	6.14	4.94	2.77	3.25	4.41	4.35	5.95167	4.31
WBGene00003550	nas-32	93	116	125	123	78	84	63	42	39	43	66	66	1.84	2.35	2.15	2.27	1.5	1.68	1.08	0.72	0.68	0.81	1.05	1.2	1.965	0.923333
WBGene00018102	math-28	11	11	13	14	7	5	1	0	3	1	3	1	0.17	0.17	0.18	0.2	0.11	0.08	0.01	0	0.04	0.02	0.04	0.02	0.151667	0.0216667
WBGene00013453	fbxa-83	121	123	111	150	137	77	88	34	50	26	30	19	4.98	5.06	3.96	5.58	5.26	3.12	2.98	1.22	1.8	0.96	0.93	0.48	4.66	1.395
WBGene00171503	21ur-11046	0	0	0	0	0	0	0	0	0	0	0	0	0	0	0	0	0	0	0	0	0	0	0	0	0	0
WBGene00016420	C34G6.3	0	4	5	0	3	2	157	132	97	112	128	133	0	0.63	0.66	0	0.44	0.25	17.48	14.94	10.94	13.84	12.7	15.45	0.33	14.225
WBGene00168897	21ur-12988	0	0	0	0	0	0	0	0	0	0	0	0	0	0	0	0	0	0	0	0	0	0	0	0	0	0
WBGene00168889	21ur-10422	0	0	0	0	0	0	0	0	0	0	0	0	0	0	0	0	0	0	0	0	0	0	0	0	0	0
WBGene00168862	21ur-11010	0	0	0	0	0	0	0	0	0	0	0	0	0	0	0	0	0	0	0	0	0	0	0	0	0	0
WBGene00168871	21ur-9975	0	0	0	0	0	0	0	0	0	0	0	0	0	0	0	0	0	0	0	0	0	0	0	0	0	0
WBGene00168869	21ur-10896	0	0	0	0	0	0	0	0	0	0	0	0	0	0	0	0	0	0	0	0	0	0	0	0	0	0
WBGene00018090	F36D4.5	3691	3066	3707	3323	3837	3366	2031	2503	2735	2441	3087	2339	101.33	86.23	89.21	84.98	102.32	93.36	48.46	59.7	66.55	64.07	67.81	58.87	92.905	60.91
WBGene00168835	21ur-13954	0	0	0	0	0	0	0	0	0	0	0	0	0	0	0	0	0	0	0	0	0	0	0	0	0	0
WBGene00015085	B0244.10	33.38	33.06	26.38	31.68	10.84	17.85	50.53	16.98	10.63	16.4	7.53	22.01	1.16	1.11	0.76	0.99	0.35	0.65	1.61	0.5	0.33	0.58	0.23	0.75	0.836667	0.666667
WBGene00018838		7	10	1	4	9	7	0	1	1	3	1	1	0.09	0.12	0.01	0.05	0.11	0.09	0	0.01	0.01	0.03	0.01	0.01	0.0783333	0.0116667
WBGene00008209	C49F5.5	0	0	0	3	0	0	0	2	2	3	4	2	0	0	0	0.44	0	0	0	0.3	0.3	0.49	0.52	0.31	0.0733333	0.32
WBGene00010832	M02G9.3	22	32	27	19	14	15	50.14	39.06	35	32	30	46	0.22	0.33	0.24	0.18	0.14	0.15	0.43	0.34	0.31	0.31	0.24	0.43	0.21	0.343333
WBGene00009180	nurf-1	8037	7918	9639	8767	9034	9393	8567	6957	6555	6773	8633	7004	219.88	218.36	236.69	230.65	225.13	263.29	246.8	187.99	158.17	195.23	206.35	196.53	232.333	198.512
WBGene00013756	ftr-1	253	284	222	283.95	253.3	212	139	152	140	111	131	141	11.41	13.04	8.65	11.77	11.02	9.62	5.44	5.96	5.57	4.8	4.71	5.84	10.9183	5.38667
WBGene00020530	T15B12.1	696	579	521	678	551	584	608	362	402	307	321	310	21.8	18.11	14.11	19.13	17.66	18.58	16.66	10.64	11.11	9.66	8.3	9.33	18.2317	10.95
WBGene00197210	F56D1.9	0	0	0	1	0	0	0	0	1	0	0	0	0	0	0	11.9	0	0	0	0	16.33	0	0	0	1.98333	2.72167
WBGene00169692	21ur-10764	0	0	0	0	0	0	0	0	0	0	0	0	0	0	0	0	0	0	0	0	0	0	0	0	0	0
WBGene00169665	21ur-7366	0	0	0	0	0	0	0	0	0	0	0	0	0	0	0	0	0	0	0	0	0	0	0	0	0	0
WBGene00169652	21ur-10463	0	0	0	0	0	0	0	0	0	0	0	0	0	0	0	0	0	0	0	0	0	0	0	0	0	0
WBGene00169632	21ur-12061	0	0	0	0	0	0	0	0	0	0	0	0	0	0	0	0	0	0	0	0	0	0	0	0	0	0
WBGene00169610	21ur-6564	0	0	0	0	0	0	0	0	0	0	0	0	0	0	0	0	0	0	0	0	0	0	0	0	0	0
WBGene00169603	21ur-10505	0	0	0	0	0	0	0	0	0	0	0	0	0	0	0	0	0	0	0	0	0	0	0	0	0	0
WBGene00169599	21ur-8025	0	0	0	0	0	0	0	0	0	0	0	0	0	0	0	0	0	0	0	0	0	0	0	0	0	0
WBGene00169582	21ur-10186	0	0	0	0	0	0	0	0	0	0	0	0	0	0	0	0	0	0	0	0	0	0	0	0	0	0
WBGene00015019	B0205.4	42	34	51	56	46	49	93	61	29	36	51	37	1.37	1.14	1.45	1.7	1.46	1.62	2.64	1.73	0.84	1.13	1.34	1.11	1.45667	1.465
WBGene00197610	Y38H8A.11	0	0	0	0	0	0	0	0	0	0	0	0	0	0	0	0	0	0	0	0	0	0	0	0	0	0
WBGene00196940	Y38H8A.10	0	0	0	0	0	0	0	0	0	0	0	0	0	0	0	0	0	0	0	0	0	0	0	0	0	0
WBGene00169711	21ur-11871	0	0	0	0	0	0	0	0	0	0	0	0	0	0	0	0	0	0	0	0	0	0	0	0	0	0
WBGene00169699	21ur-9463	0	0	0	0	0	0	0	0	0	0	0	0	0	0	0	0	0	0	0	0	0	0	0	0	0	0
WBGene00020299	T07A9.12	92	67	91	89	64	85	93	23	45	27	30	44	5.97	4.65	5.7	5.62	4.35	6.34	6.14	1.51	3.12	1.96	1.63	3.14	5.43833	2.91667
WBGene00007883	C33A12.4	573.46	616.66	628.69	650.59	307.63	408	182.01	142.74	99.04	79.14	172.57	148.07	156.81	164.48	137.2	146.02	75.59	104.93	43.86	35.46	23.99	21.26	35.47	36.4	130.838	32.74
WBGene00001697	grd-8	0	2	0	3	1	0	0	2	0	0	1	3	0	0.08	0	0.1	0.04	0	0	0.07	0	0	0.03	0.1	0.0366667	0.0333333
WBGene00201669	cTel29B.2	0	0	0	0	0	0	0	0	0	0	0	0	0	0	0	0	0	0	0	0	0	0	0	0	0	0
WBGene00018950	F56C9.6	1976	2027	1819	1887.27	2387.63	1849	1328.37	1354.29	2164.22	1478	1386.67	1292	72.87	76.48	57.53	64.46	84.7	69.05	42.61	43.36	70.36	52.41	40.59	44	70.8483	48.8883
WBGene00198657	cTel29B.1	0	0	0	0	0	0	1	0.77	0	0	1	0	0	0	0	0	0	0	10.76	8.31	0	0	8.01	0	0	4.51333
WBGene00021654	Y47G7B.2	101	136	127	127	116	127	52	54	48	71	74	49	2.66	3.66	2.91	3.1	2.96	3.38	1.18	1.23	1.11	1.79	1.56	1.19	3.11167	1.34333
WBGene00168473	21ur-11650	0	0	0	0	0	0	0	0	0	0	0	0	0	0	0	0	0	0	0	0	0	0	0	0	0	0
WBGene00168143	21ur-14252	0	0	0	0	0	0	0	0	0	0	0	0	0	0	0	0	0	0	0	0	0	0	0	0	0	0
WBGene00016056	C24D10.5	107	172	129	162	134	107	65	41	81	46	37	41	4.94	8.08	5.15	6.87	5.97	4.97	2.6	1.65	3.3	2.04	1.36	1.74	5.99667	2.115
WBGene00167241	21ur-9418	0	0	0	0	0	0	0	0	0	0	0	0	0	0	0	0	0	0	0	0	0	0	0	0	0	0
WBGene00167235	21ur-6145	0	0	0	0	0	0	0	0	0	0	0	0	0	0	0	0	0	0	0	0	0	0	0	0	0	0
WBGene00165817	21ur-15643	0	0	0	0	0	0	0	0	0	0	0	0	0	0	0	0	0	0	0	0	0	0	0	0	0	0
WBGene00165547	21ur-9177	0	0	0	0	0	0	0	0	0	0	0	0	0	0	0	0	0	0	0	0	0	0	0	0	0	0
WBGene00173220	21ur-11750	0	0	0	0	0	0	0	0	0	0	0	0	0	0	0	0	0	0	0	0	0	0	0	0	0	0
WBGene00173267	21ur-10703	0	0	0	0	0	0	0	0	0	0	0	0	0	0	0	0	0	0	0	0	0	0	0	0	0	0
WBGene00021773	fbxb-42	54.52	47	72.84	68.7	38.43	45.27	21.16	18.24	31.12	27	9.12	8.75	2.61	2.29	3.01	3.02	1.77	2.18	0.88	0.76	1.31	1.24	0.35	0.38	2.48	0.82
WBGene00165112	21ur-14003	0	0	0	0	0	0	0	0	0	0	0	0	0	0	0	0	0	0	0	0	0	0	0	0	0	0
WBGene00168600	21ur-9404	0	0	0	0	0	0	0	0	0	0	0	0	0	0	0	0	0	0	0	0	0	0	0	0	0	0
WBGene00168527	21ur-12034	0	0	0	0	0	0	0	0	0	0	0	0	0	0	0	0	0	0	0	0	0	0	0	0	0	0
WBGene00022836	ZK973.11	1291	1181	1279	1202	1496	1419	745	751	891	840	861	825	34.9	32.65	30.12	30.19	39.29	38.84	17.45	17.58	21.24	21.73	18.65	20.55	34.3317	19.5333
WBGene00012883	Y45F10D.2	119	115	163	98	85	91	74	98	44	57	73	80	7.66	7.5	8.99	5.73	5.24	5.85	4.13	5.51	2.5	3.52	3.72	4.72	6.82833	4.01667
WBGene00009151	F26D2.13	6	7	5	9	5	6	0	0	0	0	0	0	0.41	0.48	0.29	0.55	0.32	0.41	0	0	0	0	0	0	0.41	0
WBGene00010470	cdr-4	495	611	489	490	477	402	873	592	495	417	574	535	24.83	31.16	21.16	22.45	22.97	20.19	38.02	25.89	21.93	20.07	22.94	24.65	23.7933	25.5833
WBGene00219873	EEED8.19	0	0	0	0	0	0	0	0	0	0	0	0	0	0	0	0	0	0	0	0	0	0	0	0	0	0
WBGene00008700	clec-254	0	0	0	0	0	0	0	0	0	0	0	0	0	0	0	0	0	0	0	0	0	0	0	0	0	0
WBGene00014180		0	1	0	1	0	0	2	2	1	0	8	1	0	0.07	0	0.06	0	0	0.12	0.12	0.06	0	0.42	0.06	0.0216667	0.13
WBGene00201172	C27C7.11	0	0	0	0	0	0	0	0	0	0	0	0	0	0	0	0	0	0	0	0	0	0	0	0	0	0
WBGene00196636	C27C7.10	0	0	0	0	0	0	0	0	0	0	0	0	0	0	0	0	0	0	0	0	0	0	0	0	0	0
WBGene00202040	C27C7.13	0	0	0	0	0	0	0	0	0	0	0	0	0	0	0	0	0	0	0	0	0	0	0	0	0	0
WBGene00201222	C27C7.12	0	0	0	0	0	0	0	0	0	0	0	0	0	0	0	0	0	0	0	0	0	0	0	0	0	0
WBGene00020353	T08B6.4	16	16	21	12	16	17	565	529	724	640	624	621	0.32	0.33	0.37	0.22	0.31	0.34	9.74	9.1	12.7	12.18	9.97	11.39	0.315	10.8467
WBGene00201862	K03F8.4	0	0	0	0	0	0	0	0	0	0	0	0	0	0	0	0	0	0	0	0	0	0	0	0	0	0
WBGene00200078	K03F8.3	0	0	0	0	0	0	0	0	0	0	0	0	0	0	0	0	0	0	0	0	0	0	0	0	0	0
WBGene00169298	21ur-12194	0	0	0	0	0	0	0	0	0	0	0	0	0	0	0	0	0	0	0	0	0	0	0	0	0	0
WBGene00013996	ZK550.2	289	231	248	251	198	308	124	102	126	74	86	101	7.04	5.76	5.27	5.69	4.69	7.6	2.62	2.15	2.7	1.72	1.68	2.27	6.00833	2.19
WBGene00200064	F13A7.15	0	0	0	0	0	0	0	0	0	0	0	0	0	0	0	0	0	0	0	0	0	0	0	0	0	0
WBGene00016220	C29F9.5	2	1	4	2	2	1	2	2	2	1	1	1	0.1	0.05	0.17	0.09	0.09	0.05	0.09	0.09	0.09	0.05	0.04	0.05	0.0916667	0.0683333
WBGene00049344	21ur-2540	0	0	0	0	0	0	0	0	0	0	0	0	0	0	0	0	0	0	0	0	0	0	0	0	0	0
WBGene00016068	C24H10.2	309	268	226	294	194	221	222	102	161	74	71	115	9.58	8.49	6.09	8.45	5.83	6.93	5.96	2.74	4.4	2.2	1.76	3.28	7.56167	3.39
WBGene00019560		0	0	0	0	0	0	0	0	0	0	0	0	0	0	0	0	0	0	0	0	0	0	0	0	0	0
WBGene00009445	F35G12.12	1435.37	1558.34	1272.14	1315.57	1407.02	1233.82	944.82	730.13	1317.28	730.7	762.29	791.31	36.81	40.88	28.43	31.37	35.07	32.05	20.99	16.2	29.78	17.93	15.67	18.7	34.1017	19.8783
WBGene00200903	K04C2.10	0	0	0	0	0	0	0	0	0	0	0	0	0	0	0	0	0	0	0	0	0	0	0	0	0	0
WBGene00016815	clec-213	1	0	0	0	0	0	0	0	0	0	0	0	0.04	0	0	0	0	0	0	0	0	0	0	0	0.00666667	0
WBGene00013822	Y116F11B.6	26	20	8	9	11	9	16	10	14	11	7	3	1.14	0.89	0.3	0.36	0.46	0.4	0.61	0.38	0.54	0.46	0.24	0.12	0.591667	0.391667
WBGene00048414	21ur-2057	0	0	0	0	0	0	0	0	0	0	0	0	0	0	0	0	0	0	0	0	0	0	0	0	0	0
WBGene00022404	srsx-5	3	1	1	0	0	1	0	0	1	1	0	3	0.14	0.05	0.04	0	0	0.05	0	0	0.04	0.04	0	0.13	0.0466667	0.035
WBGene00048428	21ur-3275	0	0	0	0	0	0	0	0	0	0	0	0	0	0	0	0	0	0	0	0	0	0	0	0	0	0
WBGene00048421	21ur-1998	0	0	0	0	0	0	0	0	0	0	0	0	0	0	0	0	0	0	0	0	0	0	0	0	0	0
WBGene00048386	21ur-1595	0	0	0	0	0	0	0	0	0	0	0	0	0	0	0	0	0	0	0	0	0	0	0	0	0	0
WBGene00005743	srv-32	7	8	6	12	2	8	11	7	5	4	5	6	0.26	0.3	0.19	0.41	0.07	0.3	0.35	0.22	0.16	0.14	0.15	0.2	0.255	0.203333
WBGene00048399	21ur-4071	0	0	0	0	0	0	0	0	0	0	0	0	0	0	0	0	0	0	0	0	0	0	0	0	0	0
WBGene00012615	dct-16	3671	4273	5389	5715	8658	4153	23537	19910	22637	17590	24325	21608	1243.32	1441.01	1427.66	1511.23	2600.52	1314.21	7072.44	6231.94	6774.45	6176.29	6005.17	6577.78	1589.66	6473.01
WBGene00015515	spdl-1	1242.79	1234.83	1247.03	1257.37	1429.05	1385.43	933.73	1057.96	1204.21	1106.29	1066.83	926.15	24.69	26.66	21.54	22.86	27.92	27.56	16.16	19.5	21.21	21.87	17.99	18.39	25.205	19.1867
WBGene00048445	21ur-915	0	0	0	0	0	0	0	0	0	0	0	0	0	0	0	0	0	0	0	0	0	0	0	0	0	0
WBGene00048432	21ur-4207	0	0	0	0	0	0	0	0	0	0	0	0	0	0	0	0	0	0	0	0	0	0	0	0	0	0
WBGene00005933	srx-42	0	1	0	0	0	0	0	0	0	0	0	0	0	0.05	0	0	0	0	0	0	0	0	0	0	0.00833333	0
WBGene00044568	ntc-1	76	73	74	77	43	82	37	26	14	28	33	43	15.52	14.67	12.29	13.28	8.03	16	6.62	4.78	2.53	5.58	5.14	7.93	13.2983	5.43
WBGene00019748	atg-2	1928	1888	1509	1656	1810	1864	1006	969	1067	852	907	929	9.3	9.35	6.4	7.53	8.53	9.19	4.18	4.04	4.56	3.92	3.51	4.14	8.38333	4.05833
WBGene00000782	cpr-2	661	1025	972	731	332	663	5	8	4	12	11	16	28.98	45.77	36.86	29.49	14.05	29.25	0.19	0.3	0.15	0.5	0.38	0.64	30.7333	0.36
WBGene00014769		4	0	0	1	0	0	0	0	1	0	0	0	0.12	0	0	0.03	0	0	0	0	0.03	0	0	0	0.025	0.005
WBGene00011137	R08A2.7	59	54	53	60	34	57	26	14	19	11	22	18	6.24	5.73	4.72	5.63	3.39	5.93	2.39	1.3	1.77	1.12	1.82	1.74	5.27333	1.69
WBGene00014983		0	0	0	0	0	0	0	0	0	0	0	0	0	0	0	0	0	0	0	0	0	0	0	0	0	0
WBGene00198476	T18H9.9	0	0	0	0	0	0	1	0	0	0	0	0	0	0	0	0	0	0	1.32	0	0	0	0	0	0	0.22
WBGene00196137	T18H9.8	0	0	0	0	0	0	0	0	0	0	0	0	0	0	0	0	0	0	0	0	0	0	0	0	0	0
WBGene00173698	21ur-15589	0	0	0	0	0	0	0	0	0	0	0	0	0	0	0	0	0	0	0	0	0	0	0	0	0	0
WBGene00009487	clec-232	8	10	1	4	11	1	0	1	3	0	0	3	0.42	0.54	0.05	0.19	0.56	0.05	0	0.05	0.14	0	0	0.15	0.301667	0.0566667
WBGene00198966	Y39E4B.17	0	0	0	0	0	0	0	0	0	0	0	0	0	0	0	0	0	0	0	0	0	0	0	0	0	0
WBGene00168569	21ur-12832	0	0	0	0	0	0	0	0	0	0	0	0	0	0	0	0	0	0	0	0	0	0	0	0	0	0
WBGene00168428	21ur-12696	0	0	0	0	0	0	0	0	0	0	0	0	0	0	0	0	0	0	0	0	0	0	0	0	0	0
WBGene00168726	21ur-11025	0	0	0	0	0	0	0	0	0	0	0	0	0	0	0	0	0	0	0	0	0	0	0	0	0	0
WBGene00168570	21ur-9708	0	0	0	0	0	0	0	0	0	0	0	0	0	0	0	0	0	0	0	0	0	0	0	0	0	0
WBGene00168341	21ur-10058	0	0	0	0	0	0	0	0	0	0	0	0	0	0	0	0	0	0	0	0	0	0	0	0	0	0
WBGene00168269	21ur-7985	0	0	0	0	0	0	0	0	0	0	0	0	0	0	0	0	0	0	0	0	0	0	0	0	0	0
WBGene00168422	21ur-11130	0	0	0	0	0	0	0	0	0	0	0	0	0	0	0	0	0	0	0	0	0	0	0	0	0	0
WBGene00168368	21ur-7523	0	0	0	0	0	0	0	0	0	0	0	0	0	0	0	0	0	0	0	0	0	0	0	0	0	0
WBGene00049365	21ur-165	0	0	0	0	0	0	0	0	0	0	0	0	0	0	0	0	0	0	0	0	0	0	0	0	0	0
WBGene00001449	flp-6	744	783	785	735	577	596	374	268	153	252	332	339	56.4	60	50.8	50.32	41.75	44.96	24.64	17.79	10.24	18.38	19.87	23.53	50.705	19.075
WBGene00004270	rab-6.2	999	939	1200	1019	1093	1047	892	929	753	733	1032	914	54.16	51.73	56.04	50.52	57	56.92	41.97	43.89	36.01	38.15	44.46	45.5	54.395	41.6633
WBGene00003916	par-1	4646	4622	4720	4369	4759	4586	3536	3527	3565	3226	3698	3548	42.93	44.27	38.62	38.52	43.36	44.44	29.7	29.16	29.82	28.9	28.28	30.31	42.0233	29.3617
WBGene00008089	C44C10.9	746	624	700	672	590	620	630	420	352	302	351	444	32.56	27.03	28.14	26.21	25.39	28.76	23.03	14.74	13.26	12.57	13.79	18.65	28.015	16.0067
WBGene00018246	clec-148	0	0	0	0	0	0	2	1	4	3	3	4	0	0	0	0	0	0	0.2	0.1	0.41	0.34	0.27	0.43	0	0.291667
WBGene00004780	ser-7	84	61	51	65	64	59	56	54	44	52	55	54	2.21	1.67	1.17	1.64	1.67	1.55	1.29	1.26	1.09	1.31	1.15	1.3	1.65167	1.23333
WBGene00201124	F40E10.14	0	0	0	0	0	0	0	0	0	0	0	0	0	0	0	0	0	0	0	0	0	0	0	0	0	0
WBGene00007434	arp-6	2303.99	2148.26	2081.26	2274.55	2374.52	2105.21	1548.11	1281.28	1579.08	1348.21	1542.47	1272.75	35.26	37.81	24.03	31.12	32.51	27.18	18.26	11.59	16.48	14.39	13.74	13.3	31.3183	14.6267
WBGene00198487	F48C11.7	0	0	0	0	0	0	0	0	0	0	0	0	0	0	0	0	0	0	0	0	0	0	0	0	0	0
WBGene00019098	F59B1.4	5	2	6	8	4	16	1	1	0	2	1	0	0.23	0.09	0.24	0.34	0.18	0.74	0.04	0.04	0	0.09	0.04	0	0.303333	0.035
WBGene00171538	21ur-14866	0	0	0	0	0	0	0	0	0	0	0	0	0	0	0	0	0	0	0	0	0	0	0	0	0	0
WBGene00199845	F23C11.2	0	0	0	0	0	0	0	0	0	0	0	0	0	0	0	0	0	0	0	0	0	0	0	0	0	0
WBGene00172869	21ur-13752	0	0	0	0	0	0	0	0	0	0	0	0	0	0	0	0	0	0	0	0	0	0	0	0	0	0
WBGene00006759	unc-22	3586	3676	2336	2459.07	3578	3673	5080	5732	4168	5065	6293	5602	5.86	6.18	3.36	3.79	5.73	6.13	7.2	8.07	6	7.9	8.32	8.46	5.175	7.65833
WBGene00009730	myo-6	932.63	868.25	738.46	869.15	675.28	802.7	341.97	233.51	125.88	126.04	210.16	202.16	13.22	11.81	8.05	10.87	9.89	10.6	5.12	3.41	1.93	2.17	2.78	3.42	10.74	3.13833
WBGene00017037	D1069.3	706	742	702	677	686	605	535	456	538	424	477	456	20.26	19.86	17.83	17.95	17.54	19.33	13.74	10.73	13.15	11.57	11.3	10.99	18.795	11.9133
WBGene00010977	R02D5.3	277	341	268	268	183	204	159	89	53	69	74	86	15.3	19.14	12.75	13.53	9.72	11.3	7.62	4.29	2.58	3.66	3.25	4.36	13.6233	4.29333
WBGene00005390	srh-174	1	0	2	0	0	2	0	2	0	0	0	0	0.05	0	0.08	0	0	0.1	0	0.08	0	0	0	0	0.0383333	0.0133333
WBGene00019047	F58E2.3	37	22	21	29	21	33	17	10	7	8	6	15	0.69	0.42	0.34	0.51	0.38	0.63	0.28	0.16	0.12	0.14	0.09	0.26	0.495	0.175
WBGene00014341		0	0	0	0	0	0	0	0	0	0	0	0	0	0	0	0	0	0	0	0	0	0	0	0	0	0
WBGene00020301	gid-2	811	740	696	797	685	680	427	224	286	190	222	230	21.28	18.87	15.02	18.28	17.66	17.24	11.64	4.98	6.39	4.99	4.36	5.77	18.0583	6.355
WBGene00014342		0	0	0	0	0	0	0	0	0	0	0	0	0	0	0	0	0	0	0	0	0	0	0	0	0	0
WBGene00195372	C05E11.9	0	0	0	0	0	0	0	0	0	0	0	0	0	0	0	0	0	0	0	0	0	0	0	0	0	0
WBGene00008568	F08A8.5	27.94	36.19	48.25	39.34	17.63	20.59	13.82	15.93	6.45	4.31	7	11.07	0.49	0.65	0.74	0.64	0.3	0.37	0.21	0.24	0.1	0.07	0.17	0.18	0.531667	0.161667
WBGene00010677	gtbp-1	7676.01	8176.91	9322.76	8317.46	10010.2	8548.74	7794.04	8770.94	10108.1	8700.18	10312.9	8362.45	162.11	176.84	171.94	163.77	205.8	183.18	142.54	160.15	188.16	175.7	174.87	162.8	177.273	167.37
WBGene00019409	K05F1.8	0	0	0	0	0	0	11	11	7	12	22	6	0	0	0	0	0	0	7.64	7.93	4.79	9.37	12.12	4.1	0	7.65833
WBGene00046470	21ur-4814	0	0	0	0	0	0	0	0	0	0	0	0	0	0	0	0	0	0	0	0	0	0	0	0	0	0
WBGene00046412	21ur-3834	0	0	0	0	0	0	0	0	0	0	0	0	0	0	0	0	0	0	0	0	0	0	0	0	0	0
WBGene00046543	21ur-619	0	0	0	0	0	0	0	0	0	0	0	0	0	0	0	0	0	0	0	0	0	0	0	0	0	0
WBGene00046499	21ur-3052	0	0	0	0	0	0	0	0	0	0	0	0	0	0	0	0	0	0	0	0	0	0	0	0	0	0
WBGene00046343	21ur-2955	0	0	0	0	0	0	0	0	0	0	0	0	0	0	0	0	0	0	0	0	0	0	0	0	0	0
WBGene00046329	21ur-2278	0	0	0	0	0	0	0	0	0	0	0	0	0	0	0	0	0	0	0	0	0	0	0	0	0	0
WBGene00046374	21ur-4539	0	0	0	0	0	0	0	0	0	0	0	0	0	0	0	0	0	0	0	0	0	0	0	0	0	0
WBGene00046369	21ur-4717	0	0	0	0	0	0	0	0	0	0	0	0	0	0	0	0	0	0	0	0	0	0	0	0	0	0
WBGene00011491	T05F1.5	2	1	7	1	8	2	174	193	196	159	208	190	0.08	0.04	0.24	0.04	0.29	0.07	5.28	5.99	6.09	5.37	5.85	6.12	0.126667	5.78333
WBGene00023450	T12D8.10	171.76	260.35	225.19	225.18	251.63	228.43	183.69	157.02	175.86	178.92	201.16	207.96	80.93	118.11	81.63	82.21	102.88	98.38	77.21	68.41	73.58	84.14	69.42	87.44	94.0233	76.7
WBGene00046627	21ur-2802	0	0	0	0	0	0	0	0	0	0	0	0	0	0	0	0	0	0	0	0	0	0	0	0	0	0
WBGene00046561	21ur-3749	0	0	0	0	0	0	0	0	0	0	0	0	0	0	0	0	0	0	0	0	0	0	0	0	0	0
WBGene00201745	C14F5.11	0	0	0	0	0	0	0	0	0	0	0	0	0	0	0	0	0	0	0	0	0	0	0	0	0	0
WBGene00166204	21ur-13606	0	0	0	0	0	0	0	0	0	0	0	0	0	0	0	0	0	0	0	0	0	0	0	0	0	0
WBGene00165968	21ur-11754	0	0	0	0	0	0	0	0	0	0	0	0	0	0	0	0	0	0	0	0	0	0	0	0	0	0
WBGene00167308	21ur-11553	0	0	0	0	0	0	0	0	0	0	0	0	0	0	0	0	0	0	0	0	0	0	0	0	0	0
WBGene00012336	W07G4.2	5	6	4	5	6	5	10	2	8	5	6	6	0.22	0.27	0.15	0.2	0.25	0.22	0.38	0.08	0.31	0.21	0.21	0.24	0.218333	0.238333
WBGene00167359	21ur-10074	0	0	0	0	0	0	0	0	0	0	0	0	0	0	0	0	0	0	0	0	0	0	0	0	0	0
WBGene00170762	21ur-8749	0	0	0	0	0	0	0	0	0	0	0	0	0	0	0	0	0	0	0	0	0	0	0	0	0	0
WBGene00168279	21ur-6360	0	0	0	0	0	0	0	0	0	0	0	0	0	0	0	0	0	0	0	0	0	0	0	0	0	0
WBGene00167618	21ur-6456	0	0	0	0	0	0	0	0	0	0	0	0	0	0	0	0	0	0	0	0	0	0	0	0	0	0
WBGene00170127	21ur-14841	0	0	0	0	0	0	0	0	0	0	0	0	0	0	0	0	0	0	0	0	0	0	0	0	0	0
WBGene00167951	21ur-14262	0	0	0	0	0	0	0	0	0	0	0	0	0	0	0	0	0	0	0	0	0	0	0	0	0	0
WBGene00167941	21ur-8008	0	0	0	0	0	0	0	0	0	0	0	0	0	0	0	0	0	0	0	0	0	0	0	0	0	0
WBGene00167933	21ur-10078	0	0	0	0	0	0	0	0	0	0	0	0	0	0	0	0	0	0	0	0	0	0	0	0	0	0
WBGene00167984	21ur-10502	0	0	0	0	0	0	0	0	0	0	0	0	0	0	0	0	0	0	0	0	0	0	0	0	0	0
WBGene00167982	21ur-15699	0	0	0	0	0	0	0	0	0	0	0	0	0	0	0	0	0	0	0	0	0	0	0	0	0	0
WBGene00167975	21ur-6049	0	0	0	0	0	0	0	0	0	0	0	0	0	0	0	0	0	0	0	0	0	0	0	0	0	0
WBGene00201123	Y42A5A.12	0	0	0	0	0	0	0	0	0	0	0	0	0	0	0	0	0	0	0	0	0	0	0	0	0	0
WBGene00199684	Y42A5A.10	0	0	0	0	0	0	0	0	0	0	0	0	0	0	0	0	0	0	0	0	0	0	0	0	0	0
WBGene00200367	Y42A5A.11	0	0	0	0	0	0	0	0	0	0	0	0	0	0	0	0	0	0	0	0	0	0	0	0	0	0
WBGene00010528	K03D3.2	25	25	49	31	18	20	23	9	5	4	5	9	3.58	3.57	5.84	3.87	2.4	2.79	2.88	1.15	0.63	0.56	0.55	1.17	3.675	1.15667
WBGene00171601	21ur-7785	0	0	0	0	0	0	0	0	0	0	0	0	0	0	0	0	0	0	0	0	0	0	0	0	0	0
WBGene00171570	21ur-5741	0	0	0	0	0	0	0	0	0	0	0	0	0	0	0	0	0	0	0	0	0	0	0	0	0	0
WBGene00171560	21ur-12036	0	0	0	0	0	0	0	0	0	0	0	0	0	0	0	0	0	0	0	0	0	0	0	0	0	0
WBGene00171511	21ur-13575	0	0	0	0	0	0	0	0	0	0	0	0	0	0	0	0	0	0	0	0	0	0	0	0	0	0
WBGene00171488	21ur-8866	0	0	0	0	0	0	0	0	0	0	0	0	0	0	0	0	0	0	0	0	0	0	0	0	0	0
WBGene00171395	21ur-9916	0	0	0	0	0	0	0	0	0	0	0	0	0	0	0	0	0	0	0	0	0	0	0	0	0	0
WBGene00171389	21ur-7039	0	0	0	0	0	0	0	0	0	0	0	0	0	0	0	0	0	0	0	0	0	0	0	0	0	0
WBGene00171380	21ur-10248	0	0	0	0	0	0	0	0	0	0	0	0	0	0	0	0	0	0	0	0	0	0	0	0	0	0
WBGene00077673	B0563.10	5	3	3	8	5	1	0	1	0	0	0	0	1.6	0.93	0.76	2.07	1.43	0.3	0	0.29	0	0	0	0	1.18167	0.0483333
WBGene00171358	21ur-8011	0	0	0	0	0	0	0	0	0	0	0	0	0	0	0	0	0	0	0	0	0	0	0	0	0	0
WBGene00004285	rab-37	68	56	39	52	37	39	24	23	16	11	21	22	1.97	1.74	1.03	1.46	1.33	1.12	0.63	0.57	0.76	0.3	0.51	0.73	1.44167	0.583333
WBGene00201346	R11B5.11	0	0	0	0	0	0	0	0	0	0	0	0	0	0	0	0	0	0	0	0	0	0	0	0	0	0
WBGene00202393	R11B5.12	0	0	0	0	0	0	0	0	0	0	0	0	0	0	0	0	0	0	0	0	0	0	0	0	0	0
WBGene00019872	R04E5.9	43.23	65.57	42.11	31.24	36.52	11.48	21.75	2.7	21.61	14.36	0	9.8	2.47	3.81	2.07	1.63	2.01	0.66	1.08	0.13	1.09	0.79	0	0.51	2.10833	0.6
WBGene00008098		10	4	1	7	4	2	1	0	1	1	0	0	0.12	0.05	0.01	0.08	0.05	0.02	0.01	0	0.01	0.01	0	0	0.055	0.005
WBGene00022987		0	0	0	0	0	0	0	0	0	0	0	0	0	0	0	0	0	0	0	0	0	0	0	0	0	0
WBGene00002393	lpr-1	119	90	88	125	85	90	202	121	52	69	101.05	118.01	5.4	4.63	3.47	5.31	3.7	4.16	8.2	4.85	2.27	3.05	3.45	5.14	4.445	4.49333
WBGene00077564		3	2	2	3	1	4	1	1	4	1	0	0	0.16	0.11	0.09	0.15	0.05	0.22	0.05	0.05	0.19	0.05	0	0	0.13	0.0566667
WBGene00049479	21ur-4752	0	0	0	0	0	0	0	0	0	0	0	0	0	0	0	0	0	0	0	0	0	0	0	0	0	0
WBGene00011778	T15D6.1	0	0	1	2	0	1	0	0	0	0	0	0	0	0	0.05	0.1	0	0.05	0	0	0	0	0	0	0.0333333	0
WBGene00170126	21ur-13577	0	0	0	0	0	0	0	0	0	0	0	0	0	0	0	0	0	0	0	0	0	0	0	0	0	0
WBGene00170147	21ur-5909	0	0	0	0	0	0	0	0	0	0	0	0	0	0	0	0	0	0	0	0	0	0	0	0	0	0
WBGene00170109	21ur-10506	0	0	0	0	0	0	0	0	0	0	0	0	0	0	0	0	0	0	0	0	0	0	0	0	0	0
WBGene00011897	scpl-4	2372	2107	2259	2078	2553	2240	2456	2425	2496	2532	3035	2606	56.44	51.31	46.89	46.03	59.08	54.03	50.62	49.92	52.35	57.63	57.94	57.15	52.2967	54.2683
WBGene00170181	21ur-5830	0	0	0	0	0	0	0	0	0	0	0	0	0	0	0	0	0	0	0	0	0	0	0	0	0	0
WBGene00170189	21ur-8332	0	0	0	0	0	0	0	0	0	0	0	0	0	0	0	0	0	0	0	0	0	0	0	0	0	0
WBGene00170154	21ur-7192	0	0	0	0	0	0	0	0	0	0	0	0	0	0	0	0	0	0	0	0	0	0	0	0	0	0
WBGene00170163	21ur-11002	0	0	0	0	0	0	0	0	0	0	0	0	0	0	0	0	0	0	0	0	0	0	0	0	0	0
WBGene00022428	Y104H12D.4	12.31	6.2	0	3.43	0	15.82	15.16	4.07	23.47	0	5.07	0	0.62	0.32	0	0.16	0	0.8	0.66	0.18	1.04	0	0.2	0	0.316667	0.346667
WBGene00023270		0	1	0	0	0	0	0	0	2	0	0	0	0	0.04	0	0	0	0	0	0	0.07	0	0	0	0.00666667	0.0116667
WBGene00170190	21ur-7973	0	0	0	0	0	0	0	0	0	0	0	0	0	0	0	0	0	0	0	0	0	0	0	0	0	0
WBGene00194951	Y105C5A.1274	0	0	0	0	0	0	0	0	0	0	0	0	0	0	0	0	0	0	0	0	0	0	0	0	0	0
WBGene00012930	obr-1	1182	1217	1137	1186	1237	1175	965	782	999	791	944	845	22.94	24.06	18.61	21.42	22.65	22.39	16.84	12.39	16.69	14.1	13.57	15.17	22.0117	14.7933
WBGene00013375	srsx-25	15	21	8	14	8	7	14	10	13	4	6	13	1.92	3.07	0.34	1.87	0.78	0.34	1.36	1.31	1.49	0.19	0.3	2.12	1.38667	1.12833
WBGene00006722	ubh-2	319.85	220.33	248.46	184.05	277.42	225.93	185.2	164.19	233.64	188.47	145.43	98.69	22.35	15.59	14.86	11.65	18.54	15.74	11.24	10.03	14.41	12.66	8.04	6.32	16.455	10.45
WBGene00008830	nhr-176	83	68	49	89	48	70	67	34	35	19	17	20	3.05	2.55	1.56	3.03	1.71	2.6	2.14	1.09	1.14	0.67	0.5	0.68	2.41667	1.03667
WBGene00021030	W04H10.1	3	2	0	1	0	1	1	3	2	1	6	2	3.04	1.95	0	0.72	0	0.9	0.92	2.87	1.81	1.04	4.32	1.8	1.10167	2.12667
WBGene00005905	srx-14	1	0	2	2	0	1	0	0	0	0	0	0	0.06	0	0.1	0.1	0	0.06	0	0	0	0	0	0	0.0533333	0
WBGene00007695	cest-9.2	64.48	54	40.68	55.76	51.7	52.91	90.52	39.76	79	34.81	42.69	49.88	0.86	0.74	0.48	0.7	0.68	0.72	1.05	0.46	0.93	0.44	0.46	0.62	0.696667	0.66
WBGene00305173	H12C20.7	2.41	2.12	2.99	0	1.14	0	0	2.09	0	1.37	0	0	0.07	0.06	0.07	0	0.03	0	0	0.05	0	0.04	0	0	0.0383333	0.015
WBGene00012026	srz-100	3	2	1	3	2	1	0	0	0	0	0	0	0.15	0.1	0.04	0.13	0.09	0.05	0	0	0	0	0	0	0.0933333	0
WBGene00021056	W06B4.1	3106	3438	3349	3371	3559	3113	1393	1488	2133	1764	2058	1470	86.95	98.92	81.36	87.06	96.21	87.45	33.61	35.76	52.33	47.27	45.65	37.8	89.6583	42.07
WBGene00005403		0	1	1	0	0	2	0	0	0	0	0	0	0	0.05	0.04	0	0	0.1	0	0	0	0	0	0	0.0316667	0
WBGene00019916	R06B10.7	0	0	0	0	0	0	0	0	0	0	0	0	0	0	0	0	0	0	0	0	0	0	0	0	0	0
WBGene00168216	21ur-9663	0	0	0	0	0	0	0	0	0	0	0	0	0	0	0	0	0	0	0	0	0	0	0	0	0	0
WBGene00016844	sucg-1	1434	1727	1412	1459	1562	1329	1485	1195	1448	1080	1160	1252	42.93	52.84	36.78	40.52	45.38	40.24	38.53	31	38.22	30.95	27.81	34.52	43.115	33.505
WBGene00009296	F31E9.3	53	39	44	56	29	33	16	8	7	6	6	8	1.73	1.3	1.25	1.69	0.92	1.09	0.45	0.23	0.2	0.19	0.16	0.24	1.33	0.245
WBGene00049485	21ur-1490	0	0	0	0	0	0	0	0	0	0	0	0	0	0	0	0	0	0	0	0	0	0	0	0	0	0
WBGene00019770	M04F3.4	1351.94	1332.28	1574.85	1369.1	1345	1317.42	917.59	806.16	1031.39	838.96	1071.19	870.5	79.38	80.49	76.9	71.22	70.79	78.13	50.57	44.14	50.78	44.87	43.6	46.72	76.1517	46.78
WBGene00199638	R04B3.6	0	0	0	0	0	0	0	0	0	0	0	0	0	0	0	0	0	0	0	0	0	0	0	0	0	0
WBGene00200511	R04B3.7	0	0	0	0	0	0	0	0	0	0	0	0	0	0	0	0	0	0	0	0	0	0	0	0	0	0
WBGene00166963	21ur-14729	0	0	0	0	0	0	0	0	0	0	0	0	0	0	0	0	0	0	0	0	0	0	0	0	0	0
WBGene00171163	21ur-14791	0	0	0	0	0	0	0	0	0	0	0	0	0	0	0	0	0	0	0	0	0	0	0	0	0	0
WBGene00268214		0	0	0	0	0	0	0	2	2	0	2.86	0	0	0	0	0	0	0	0	1.55	1.47	0	1.68	0	0	0.783333
WBGene00219571	linc-15	211	180	238.43	254	123	214	391	303	233	200	315.31	291	22.92	19.62	21.82	24.46	12.61	22.87	37	29.05	22.36	20.98	26.77	28.83	20.7167	27.4983
WBGene00219859	C49F5.11	0	0	0.57	0	0	0	0	0	0	0	0.69	0	0	0	15.26	0	0	0	0	0	0	0	19.02	0	2.54333	3.17
WBGene00021133	tomm-22	701	794	1022	913	856	777	1279	1137	895	885	1094	1083	121.09	135.76	145.14	135.16	136.52	129.35	193.27	175.71	136.71	148.7	145.1	169.45	133.837	161.49
WBGene00020265	fbxa-196	0	1	2	0	4	4	27	32	17	33	10	16	0	0.03	0.06	0	0.13	0.14	0.79	0.93	0.5	1.06	0.27	0.49	0.06	0.673333
WBGene00022706	ZK354.3	3	4	2	7	2	3	98	98	53	46	62	52	0.12	0.16	0.07	0.25	0.07	0.12	3.28	3.28	1.8	1.7	1.91	1.85	0.131667	2.30333
WBGene00023136		0	0	0	0	0	0	0	0	0	0	0	0	0	0	0	0	0	0	0	0	0	0	0	0	0	0
WBGene00023135		0	0	0	0	0	0	0	0	0	0	0	0	0	0	0	0	0	0	0	0	0	0	0	0	0	0
WBGene00169900	21ur-14850	0	0	0	0	0	0	0	0	0	0	0	0	0	0	0	0	0	0	0	0	0	0	0	0	0	0
WBGene00165233	21ur-12981	0	0	0	0	0	0	0	0	0	0	0	0	0	0	0	0	0	0	0	0	0	0	0	0	0	0
WBGene00170087	21ur-9078	0	0	0	0	0	0	0	0	0	0	0	0	0	0	0	0	0	0	0	0	0	0	0	0	0	0
WBGene00165490	21ur-12551	0	0	0	0	0	0	0	0	0	0	0	0	0	0	0	0	0	0	0	0	0	0	0	0	0	0
WBGene00195436	Y69A2AR.37	1	0	1	0	0	0	0	0	0	0	0	0	0.11	0	0.09	0	0	0	0	0	0	0	0	0	0.0333333	0
WBGene00194996	Y69A2AR.36	0	0	0	0	0	0	0	0	0	0	0	0	0	0	0	0	0	0	0	0	0	0	0	0	0	0
WBGene00175009	21ur-12508	0	0	0	0	0	0	0	0	0	0	0	0	0	0	0	0	0	0	0	0	0	0	0	0	0	0
WBGene00174384	21ur-13177	0	0	0	0	0	0	0	0	0	0	0	0	0	0	0	0	0	0	0	0	0	0	0	0	0	0
WBGene00013794	dct-13	10	9	7	10	9	13	7	2	2	2	1	0	1	0.91	0.59	0.89	0.85	1.29	0.61	0.18	0.18	0.19	0.08	0	0.921667	0.206667
WBGene00197723	Y69A2AR.39	0	0	0	0	0	0	0	0	0	0	0	0	0	0	0	0	0	0	0	0	0	0	0	0	0	0
WBGene00195990	Y69A2AR.38	0	0	0	0	0	0	0	0	0	0	0	0	0	0	0	0	0	0	0	0	0	0	0	0	0	0
WBGene00043069	F20D6.12	0	0	0	0	0	0	0	0	0	0	0	0	0	0	0	0	0	0	0	0	0	0	0	0	0	0
WBGene00010917	M110.9	26	25	16	27	18	17	102	71	41	45	68	69	2.88	2.78	1.49	2.65	1.88	1.85	9.84	6.94	4.01	4.81	5.88	6.97	2.255	6.40833
WBGene00013730	sql-1	658	652	358	432	585	452	612	344	524	330	350	300	5.8	5.9	2.77	3.57	5.04	4.06	4.67	2.61	4.07	2.78	2.48	2.44	4.52333	3.175
WBGene00021205	Y17G9B.8	912.96	920.46	855.08	1049.94	1073.6	803.34	572.48	536	813.9	584.6	618.47	454.55	20.26	21.29	13.81	19.95	20.76	16.41	10.91	9.3	13.47	10.88	9.54	8.48	18.7467	10.43
WBGene00021821	Y54B9A.1	12	6.01	13	9	9.02	14	4	3	1	6	14.98	6	3.35	1.64	2.89	2.06	2.26	3.68	0.99	0.76	0.25	1.65	3.14	1.51	2.64667	1.38333
WBGene00016331	obr-4	2173	2417	1937	2132	2404	2127	1579	1512	1734	1357	1524	1559	38.33	43.01	29.89	34.98	41.03	38.57	23.85	23.05	26.31	24.1	21.79	25.13	37.635	24.0383
WBGene00017266	F08F3.10	32	27	25	33	20	13	20	14	6	3	11	10	2.28	1.94	1.52	2.13	1.36	0.92	1.24	0.87	0.38	0.21	0.62	0.65	1.69167	0.661667
WBGene00002891	let-767	4869.91	4582.63	5711.87	5270.06	5269.55	5329.64	7439.32	7395.36	8413.16	6838.64	7553.47	7203.5	197.17	191.82	197.85	198.93	202.92	216.59	273.4	276.72	312.39	278.12	254.98	279.93	200.88	279.257
WBGene00005828		0	0	0	0	0	0	0	0	0	0	0	0	0	0	0	0	0	0	0	0	0	0	0	0	0	0
WBGene00003219	mes-1	456	401	328	379	440	390	203	204	381	233	241	171	5.07	4.58	3.2	3.95	4.78	4.42	1.95	1.96	3.73	2.48	2.16	1.76	4.33333	2.34
WBGene00005537	sri-25	2	0	0	0	0	1	0	1	0	0	0	0	0.06	0	0	0	0	0.03	0	0.03	0	0	0	0	0.015	0.005
WBGene00022338	Y82E9BR.5	186	159.93	123	138	108	154	86	83	74	56.97	57	71.9	5.68	5.11	3	3.71	2.93	4.73	2.22	2.3	2.2	1.62	1.48	1.98	4.19333	1.96667
WBGene00002196	kin-10	3654.03	3667.76	4195.49	4046.48	4078.15	3821.27	3204.71	3411.98	3765.55	3272.34	4370.84	3338.99	160.05	163.25	158.12	162.52	172.99	168.11	122.1	129.63	145.8	137.67	152.55	134.43	164.173	137.03
WBGene00198307	F12F6.15	0	0	0	0	0	0	0	0	0	0	0	0	0	0	0	0	0	0	0	0	0	0	0	0	0	0
WBGene00023503	F17C11.13	84.38	67.97	85.59	66.63	96.97	64.3	138.86	77.59	45.61	72.82	118.13	65.36	4.26	3.23	4.05	2.98	4.72	3.11	9.66	5.48	3	4.4	6.63	3.6	3.725	5.46167
WBGene00020881	T28A11.19	343	361	420	404	149	313	65	34	15	15	35	28	26	27.66	27.18	27.66	10.78	23.61	4.28	2.26	1	1.09	2.09	1.94	23.815	2.11
WBGene00000222	atf-6	518	513	469	515	438	437	365	299	311	237	238	248	8.47	8.6	6.71	7.87	6.98	7.26	5.16	4.22	4.48	3.7	3.13	3.74	7.64833	4.07167
WBGene00198599	F12F6.16	0	0	0	0	0	0	0	0	0	0	0	0	0	0	0	0	0	0	0	0	0	0	0	0	0	0
WBGene00012897	pisy-1	1003.42	873.52	1119.88	930.14	1091.27	1100.04	720.28	858.56	948.7	944.5	1041.42	816.43	53.49	47.32	51.43	45.36	55.97	58.81	33.32	39.87	44.61	48.32	44.13	39.96	52.0633	41.7017
WBGene00001888	his-14	8.33	4.33	3.67	5.67	2.33	4.33	10	4.33	5.33	6.33	10	6	4.79	2.39	1.6	2.47	1.15	2.25	5.15	2.32	2.72	3.66	4.17	3.07	2.44167	3.515
WBGene00197123	F59G1.10	0	0	0	0	0	0	0	0	0	0	0	0	0	0	0	0	0	0	0	0	0	0	0	0	0	0
WBGene00018145	F37C4.5	6894.56	7318.11	8057.85	6969	8354.56	6509	6532.51	6292.23	6996.17	6084.66	7685	6297.74	178.59	191.5	173.67	163.39	204.84	163.72	144.46	135.95	157.74	146.44	156.53	147.24	179.285	148.06
WBGene00012455	Y17D7C.1	1	0	0	3	2	0	1	0	0	0	0	1	0.12	0	0	0.32	0.3	0	0.11	0	0	0	0	0.11	0.123333	0.0366667
WBGene00008534		16	25	11	12	22	24	5	7	7	3	8	3	0.38	0.61	0.23	0.27	0.51	0.58	0.1	0.15	0.15	0.07	0.15	0.07	0.43	0.115
WBGene00050959	F26F2.9	0	0	0	0	0	0	0	0	0	0	0	0	0	0	0	0	0	0	0	0	0	0	0	0	0	0
WBGene00200919	T04C9.11	0	0	0	0	0	0	0	0	0	0	0	0	0	0	0	0	0	0	0	0	0	0	0	0	0	0
WBGene00017858	F27C1.11	62	66	29	57	30	47	30	11	13	12	9	10	0.58	0.63	0.24	0.5	0.27	0.45	0.24	0.09	0.11	0.11	0.07	0.09	0.445	0.118333
WBGene00022377	gpx-4	11	14	12	17	16	19	8	5	11	4	5	6	0.47	0.6	0.44	0.66	0.65	0.81	0.29	0.18	0.41	0.16	0.17	0.23	0.605	0.24
WBGene00201956	T04C9.12	0	0	0	0	0	0	0	0	0	0	0	0	0	0	0	0	0	0	0	0	0	0	0	0	0	0
WBGene00014818		0	0	0	2	0	2	0	0	0	0	0	2	0	0	0	0.12	0	0.13	0	0	0	0	0	0.12	0.0416667	0.02
WBGene00018435	btb-9	149	143	154	188	120	171	120	69	76	74	85	87	6.83	6.67	6.1	7.91	5.3	7.88	4.77	2.75	3.07	3.25	3.1	3.66	6.78167	3.43333
WBGene00000862	cwp-4	65	49	47	45	28	41	21	11	11	13	21	9	2.12	1.63	1.33	1.36	0.88	1.35	0.59	0.31	0.32	0.41	0.55	0.27	1.445	0.408333
WBGene00171701	21ur-14658	0	0	0	0	0	0	0	0	0	0	0	0	0	0	0	0	0	0	0	0	0	0	0	0	0	0
WBGene00202469	DY3.12	0	0	0	0	0	0	0	0	0	0	0	0	0	0	0	0	0	0	0	0	0	0	0	0	0	0
WBGene00201188	DY3.11	0	0	0	0	0	0	0	0	0	0	0	0	0	0	0	0	0	0	0	0	0	0	0	0	0	0
WBGene00200441	DY3.10	0	0	0	0	0	0	0	0	0	0	0	0	0	0	0	0	0	0	0	0	0	0	0	0	0	0
WBGene00170295	21ur-14109	0	0	0	0	0	0	0	0	0	0	0	0	0	0	0	0	0	0	0	0	0	0	0	0	0	0
WBGene00195008	mir-4813	0	0	0	0	0	0	0	0	0	0	0	0	0	0	0	0	0	0	0	0	0	0	0	0	0	0
WBGene00195450	F35G12.14	0	0	0	0	0	0	0	0	0	0	0	0	0	0	0	0	0	0	0	0	0	0	0	0	0	0
WBGene00005653	srr-2	24	27	20	36	15	23	25	23	3	10	24	13	0.81	0.93	0.58	1.12	0.49	0.78	0.73	0.67	0.09	0.32	0.64	0.4	0.785	0.475
WBGene00045188		55	63	41	43	32	45	12	4	4	2	4	4	1.43	1.63	0.99	1.15	0.8	1.15	0.29	0.08	0.08	0.05	0.09	0.11	1.19167	0.116667
WBGene00007667		52	44	37	43	37	30	28	10	23	8	8	9	1.82	1.57	1.12	1.39	1.25	1.06	0.85	0.3	0.71	0.27	0.22	0.29	1.36833	0.44
WBGene00168693	21ur-13509	0	0	0	0	0	0	0	0	0	0	0	0	0	0	0	0	0	0	0	0	0	0	0	0	0	0
WBGene00235081	W06G6.21	0	0	0	0.5	0	0.5	0	0	0	0	0	0	0	0	0	0.06	0	0.07	0	0	0	0	0	0	0.0216667	0
WBGene00046849	21ur-273	0	0	0	0	0	0	0	0	0	0	0	0	0	0	0	0	0	0	0	0	0	0	0	0	0	0
WBGene00007185	nlp-36	642	580	649	692	628	578	928	768	617	640	860	793	244.28	213.4	192.72	208.79	210.25	203.25	313.36	268.4	208.27	241.39	242.08	269.98	212.115	257.247
WBGene00020555	nhr-219	3	4	9	5	8	3	0	1	0	0	2	0	0.1	0.14	0.27	0.16	0.27	0.1	0	0.03	0	0	0.06	0	0.173333	0.015
WBGene00022582	ZC262.5	8.72	1.43	4.12	12.89	8.95	11.73	7.94	2.5	5.06	4.11	5.7	10.09	84.73	15.99	29.01	81.37	69.91	101.96	75.99	23.94	44.35	47.46	40.51	90.62	63.8283	53.8117
WBGene00002133	inx-11	243	288	263	263	257	227	167	104	184	104	111	134	6.59	7.99	6.21	6.63	6.77	6.23	3.92	2.44	4.4	2.7	2.41	3.35	6.73667	3.20333
WBGene00010113	F55D12.5	1393	1303	1076	1055	1421	1300	1027	1228	1320	1270	1519	1230	23.48	23.3	17.25	16.34	23.56	22.21	17.23	19.79	20.5	22.2	21.75	21.41	21.0233	20.48
WBGene00195788	F25D1.9	0	0	0	0	0	0	0	0	0	0	0	0	0	0	0	0	0	0	0	0	0	0	0	0	0	0
WBGene00010382	H12D21.6	2	11	5	5	4	3	0	1	0	1	1	0	0.31	1.71	0.65	0.68	0.58	0.46	0	0.14	0	0.15	0.12	0	0.731667	0.0683333
WBGene00077506		0	0	0	0	0	0	0	0	0	0	0	0	0	0	0	0	0	0	0	0	0	0	0	0	0	0
WBGene00003353	mir-259	0	0	0	0	0	0	0	0	0	0	0	0	0	0	0	0	0	0	0	0	0	0	0	0	0	0
WBGene00008626	nlp-79	59	55	85	71	51	82	37	25	18	16	39	41	18.77	17	21.36	18.25	14.44	24.34	10.4	7.26	5.08	5.02	9.26	11.7	19.0267	8.12
WBGene00019571	K09E2.2	22	23	14	8	9	9	3	2	4	0	2	0	0.48	0.51	0.26	0.17	0.2	0.19	0.06	0.04	0.08	0	0.03	0	0.301667	0.035
WBGene00022087	Y69A2AR.16	3425.64	3358.13	4059.87	3613.32	4449.15	3810.56	3587.39	3943.37	4090	3311.37	4223	3583.81	33.95	32.82	34.29	33.75	43.05	37.83	28.15	37.15	38.93	33.82	36.32	34.58	35.9483	34.825
WBGene00202148	F32B5.16	0	0	0	0	0	0	0	0	0	0	0	0	0	0	0	0	0	0	0	0	0	0	0	0	0	0
WBGene00201569	F32B5.15	0	0	0	0	0	0	0	0	0	0	0	0	0	0	0	0	0	0	0	0	0	0	0	0	0	0
WBGene00200994	F32B5.14	0	0	0	0	0	0	0	0	0	0	0	0	0	0	0	0	0	0	0	0	0	0	0	0	0	0
WBGene00001530	gcy-3	5	7	7	4	5	10	5	4	2	3	2	0	0.06	0.08	0.07	0.04	0.05	0.11	0.05	0.04	0.02	0.03	0.02	0	0.0683333	0.0266667
WBGene00198883	F32B5.12	0	0	0	0	0	0	0	0	0	0	0	0	0	0	0	0	0	0	0	0	0	0	0	0	0	0
WBGene00197526	F32B5.11	0	0	0	0	0	0	0	0	0	0	0	0	0	0	0	0	0	0	0	0	0	0	0	0	0	0
WBGene00013782	npr-32	25	30	24	14	16	7	8	12	2	5	8	10	0.79	0.97	0.66	0.41	0.49	0.22	0.22	0.33	0.06	0.15	0.2	0.29	0.59	0.208333
WBGene00007414	C07E3.3	711	778	822	726	641	693	365	314	258	288	330	289	20.58	23.9	21.67	20.3	17.85	19.96	9.35	7.85	6.63	7.85	7.97	8.07	20.71	7.95333
WBGene00169234	21ur-11587	0	0	0	0	0	0	0	0	0	0	0	0	0	0	0	0	0	0	0	0	0	0	0	0	0	0
WBGene00196779	C15C7.10	0	0	0	0	0	0	0	0	0	0	0	0	0	0	0	0	0	0	0	0	0	0	0	0	0	0
WBGene00200956	C15C7.11	0	0	0	0	0	0	0	0	0	0	0	0	0	0	0	0	0	0	0	0	0	0	0	0	0	0
WBGene00201126	C15C7.12	0	0	0	0	0	0	0	0	0	0	0	0	0	0	0	0	0	0	0	0	0	0	0	0	0	0
WBGene00201500	C15C7.13	0	0	0	0	0	0	0	0	0	0	0	0	0	0	0	0	0	0	0	0	0	0	0	0	0	0
WBGene00019492	K07E3.4	5132.74	5128.24	5827.2	5711.8	5093.32	6059.39	3950.2	3678.91	3934.59	3317.61	4220.19	3531.49	87.58	88.65	87.07	90.75	82.72	104.84	57.01	53.49	58.68	53.58	57.03	54.97	90.2683	55.7933
WBGene00005071	srb-6	0	0	1	0	2	1	1	0	0	0	1	1	0	0	0.04	0	0.09	0.05	0.04	0	0	0	0.04	0.04	0.03	0.02
WBGene00008657		5	2	0	4	3	0	15	13	10	4	4.07	15	0.12	0.05	0	0.09	0.07	0	0.31	0.27	0.21	0.09	0.08	0.33	0.055	0.215
WBGene00008588	F08G12.5	80	81	91	98	62	49	60	38	46	27	41	36	4.94	5.07	4.82	5.51	3.67	3.02	3.21	2.05	2.5	1.6	2.01	2.04	4.505	2.235
WBGene00303021	mccc-2	2253.06	2518.35	2553.75	2553.83	2787.91	2328.34	4756.14	4049.21	4804.7	3671.39	4141.94	4084.84	33.35	39.22	32.38	33.8	41.31	34.88	61.05	52.92	64.28	53.97	49.72	55.77	35.8233	56.285
WBGene00000795	crn-2	1001.48	1116.04	1136.7	1138.92	1162.11	1014.22	882.81	809.79	841.19	700.8	837.54	759.58	25.01	28.88	24.33	24.92	27.2	25.36	18.22	17.84	18.19	16.4	15.79	17.08	25.95	17.2533
WBGene00196753	W06B11.6	0	0	0	0	0	0	0	0	0	0	0	0	0	0	0	0	0	0	0	0	0	0	0	0	0	0
WBGene00020357	T08E11.1	96	119	58	78	77	74	119	67	42	49	73	66	1.79	2.31	0.95	1.37	1.41	1.42	1.94	1.08	0.7	0.87	1.11	1.13	1.54167	1.13833
WBGene00044457	C18H7.11	321	459	332	345	283	196	220	128	144	145	123	140	11.34	16.54	10.18	11.26	9.68	6.99	6.73	3.92	4.48	4.9	3.47	4.55	10.9983	4.675
WBGene00010786	K12D12.4	0	0	0	0	0	0	0	0	0	0	0	0	0	0	0	0	0	0	0	0	0	0	0	0	0	0
WBGene00012722	Y39G8B.1	1816.96	1532.36	2160.07	2038.15	2169.33	1943.22	2993.66	2879.49	2178.14	2369.65	3323.62	2745.59	76.18	63.74	78.49	79.27	87.52	83.03	109.3	105.84	80.95	97.05	112.48	107.51	78.0383	102.188
WBGene00007723	C25F9.2	4	1	0	5	1	5	1	0	0	0	0	0	0.03	0.01	0	0.04	0.01	0.04	0.01	0	0	0	0	0	0.0216667	0.00166667
WBGene00003991	pfn-3	612	585	638	563	568	506	957	888	799	715	821	797	84.95	80.92	73.71	68.14	73.6	68.4	115.92	109.51	98	96.17	88.29	100.55	74.9533	101.407
WBGene00023345		0	0	0	1	0	0	0	0	0	0	0	0	0	0	0	0.05	0	0	0	0	0	0	0	0	0.00833333	0
WBGene00020489	hot-8	144	102	141	122	115	122	76	66	50	54	82	77	7.63	5.49	6.44	5.91	5.86	6.48	3.49	3.05	2.34	2.75	3.45	3.75	6.30167	3.13833
WBGene00201416	C39D10.16	0	0	0	0	0	0	0	0	0	0	0	0	0	0	0	0	0	0	0	0	0	0	0	0	0	0
WBGene00201655	C39D10.17	0	0	0	0	0	0	0	0	0	0	0	0	0	0	0	0	0	0	0	0	0	0	0	0	0	0
WBGene00197589	C39D10.14	0	0	0	0	0	0	0	0	0	0	0	0	0	0	0	0	0	0	0	0	0	0	0	0	0	0
WBGene00200777	C39D10.15	0	0	0	0	0	0	0	0	0	0	0	0	0	0	0	0	0	0	0	0	0	0	0	0	0	0
WBGene00045343	mir-786	0	0	0	0	0	0	0	0	0	0	0	0	0	0	0	0	0	0	0	0	0	0	0	0	0	0
WBGene00196208	C39D10.13	0	0	0	0	0	0	0	0	0	0	0	0	0	0	0	0	0	0	0	0	0	0	0	0	0	0
WBGene00003334	mir-240	0	0	0	0	0	0	0	0	0	0	0	0	0	0	0	0	0	0	0	0	0	0	0	0	0	0
WBGene00172020	21ur-14296	0	0	0	0	0	0	0	0	0	0	0	0	0	0	0	0	0	0	0	0	0	0	0	0	0	0
WBGene00172023	21ur-8137	0	0	0	0	0	0	0	0	0	0	0	0	0	0	0	0	0	0	0	0	0	0	0	0	0	0
WBGene00172026	21ur-13438	0	0	0	0	0	0	0	0	0	0	0	0	0	0	0	0	0	0	0	0	0	0	0	0	0	0
WBGene00172031	21ur-12123	0	0	0	0	0	0	0	0	0	0	0	0	0	0	0	0	0	0	0	0	0	0	0	0	0	0
WBGene00172037	21ur-12102	0	0	0	0	0	0	0	0	0	0	0	0	0	0	0	0	0	0	0	0	0	0	0	0	0	0
WBGene00172074	21ur-8937	0	0	0	0	0	0	0	0	0	0	0	0	0	0	0	0	0	0	0	0	0	0	0	0	0	0
WBGene00006916	vha-7	1718	1741	1362	1461	1840	1530	1324	1249	1336	1104	1214	1095	17.99	19.27	12.88	15.93	19.25	16.69	13.02	11.56	12.91	11.11	10.41	10.73	17.0017	11.6233
WBGene00018427	F44E7.5	2194	2348	2615	2312	3028	2241	2198	2454	2531	2427	2788	1926	59.14	65.43	62.9	59.61	82.84	65.04	52.26	59.21	62.9	64.41	61.57	50.39	65.8267	58.4567
WBGene00003364	mir-271	0	0	0	0	0	0	0	0	0	0	0	0	0	0	0	0	0	0	0	0	0	0	0	0	0	0
WBGene00017693	flp-23	5	1	1	3	2	1	0	0	0	0	0	0	1.43	0.12	0.1	0.63	0.58	0.11	0	0	0	0	0	0	0.495	0
WBGene00019563	K09C6.9	3	16	17	8	10	13	69	38	49	37	59	48	0.28	1.5	1.34	0.67	0.88	1.2	5.6	3.12	4.03	3.33	4.32	4.09	0.978333	4.08167
WBGene00010432	H39E23.2	20	15	41	16	14	28	2	3	1	1	0	1	1.54	1.17	2.7	1.11	1.03	2.15	0.13	0.2	0.07	0.07	0	0.07	1.61667	0.09
WBGene00169522	21ur-6515	0	0	0	0	0	0	0	0	0	0	0	0	0	0	0	0	0	0	0	0	0	0	0	0	0	0
WBGene00008995	prde-1	173	180	136	181	180	169	237	163	203	159	149	164	4.06	4.33	2.79	3.96	4.11	4.02	4.87	3.31	4.2	3.57	2.82	3.59	3.87833	3.72667
WBGene00005165	srg-7	2	3	6	0	4	7	0	0	0	0	1	4	0.09	0.14	0.23	0	0.17	0.32	0	0	0	0	0.04	0.16	0.158333	0.0333333
WBGene00023054		0	0	0	0	0	0	0	0	0	0	0	0	0	0	0	0	0	0	0	0	0	0	0	0	0	0
WBGene00023053		0	0	0	0	0	0	0	0	0	0	0	0	0	0	0	0	0	0	0	0	0	0	0	0	0	0
WBGene00199313	C04F6.8	0	0	0	0	0	0	0	0	0	0	0	0	0	0	0	0	0	0	0	0	0	0	0	0	0	0
WBGene00006772	unc-36	468	445	292	389	317	345	318	142	141	140	140	166	11.68	8.37	2.57	6.21	3.95	4.81	2.68	1.16	1.89	2.23	3.16	2.29	6.265	2.235
WBGene00014313		0	0	0	0	0	0	0	0	0	0	0	0	0	0	0	0	0	0	0	0	0	0	0	0	0	0
WBGene00014314		0	0	0	0	0	0	0	0	0	0	0	0	0	0	0	0	0	0	0	0	0	0	0	0	0	0
WBGene00014315		0	0	0	0	0	0	0	0	0	0	0	0	0	0	0	0	0	0	0	0	0	0	0	0	0	0
WBGene00012716	Y39E4B.5	1881	1441	1427	1428	2086	1733	780	1090	1370	1143	1384	1023	45.87	35.96	30.35	32.4	49.46	42.83	16.48	23	29.45	26.66	27.07	22.99	39.4783	24.275
WBGene00000388	cdc-25.3	505	585.66	378	487	516	377	289	172	317	165	136	127	20.28	23.97	13.15	18.03	20.03	15.26	10.06	6	11.22	6.35	4.36	4.69	18.4533	7.11333
WBGene00010041	F54C9.3	399	405	484	568	382	416	362	284	220	237	456	243	605.35	595.44	529.5	592.38	469.92	550.82	506.48	411.35	297.92	377.52	486.15	327.03	557.235	401.075
WBGene00001481	fog-1	344	333	274	297	444	287	386	480	426	485	490	360	17.6	11	8.21	12.12	16.68	10.03	17.36	11.42	10.25	12.27	9.88	8.62	12.6067	11.6333
WBGene00206364	C07A12.18	10	7.01	7	16.18	8.1	9	11	8.06	8	2.02	8	1.02	0.73	0.52	0.44	1.07	0.56	0.65	0.7	0.51	0.51	0.14	0.46	0.07	0.661667	0.398333
WBGene00173020	21ur-11024	0	0	0	0	0	0	0	0	0	0	0	0	0	0	0	0	0	0	0	0	0	0	0	0	0	0
WBGene00008054	C41C4.9	0	0	1	0	0	0	1	3	0	0	0	0	0	0	0.32	0	0	0	0.37	1.15	0	0	0	0	0.0533333	0.253333
WBGene00197830	C13G3.7	0	0	0	0	0	0	0	0	0	0	0	0	0	0	0	0	0	0	0	0	0	0	0	0	0	0
WBGene00020156	T02B11.4	313	321	355	330	260	264	326	428	244	271	311	313	26.95	27.88	25.98	25.51	21.29	22.54	24.41	32.36	18.55	22.48	21.07	24.65	25.025	23.92
WBGene00015936	C17H12.11	360	310	432	473	317	342	136	134	115.95	104	154	112	47.95	40.25	47.04	59.58	44.53	45.66	18.09	17.03	15.36	14.96	17.51	14.47	47.5017	16.2367
WBGene00023357		0	0	0	0	0	0	0	0	0	0	0	0	0	0	0	0	0	0	0	0	0	0	0	0	0	0
WBGene00044003	Y41E3.18	0	1	0	3	0	0	8	12	19	5	16	12	0	0.03	0	0.08	0	0	0.19	0.28	0.46	0.13	0.35	0.3	0.0183333	0.285
WBGene00173611	21ur-13365	0	0	0	0	0	0	0	0	0	0	0	0	0	0	0	0	0	0	0	0	0	0	0	0	0	0
WBGene00000679	col-105	36	27	12	26	24	24	11	9	5	9	16	12	1.72	1.32	0.5	1.14	1.11	1.15	0.46	0.37	0.21	0.41	0.61	0.53	1.15667	0.431667
WBGene00168650	21ur-12216	0	0	0	0	0	0	0	0	0	0	0	0	0	0	0	0	0	0	0	0	0	0	0	0	0	0
WBGene00005941	srx-50	0	0	1	0	1	1	0	0	0	0	0	2	0	0	0.04	0	0.05	0.05	0	0	0	0	0	0.1	0.0233333	0.0166667
WBGene00195937	C33G3.8	1	0	0	0	0	0	0	0	0	0	0	0	0	0	0	0	0	0	0	0	0	0	0	0	0	0
WBGene00196558	C33G3.9	0	0	0	0	0	0	0	0	0	0	0	0	0	0	0	0	0	0	0	0	0	0	0	0	0	0
WBGene00173046	21ur-13882	0	0	0	0	0	0	0	0	0	0	0	0	0	0	0	0	0	0	0	0	0	0	0	0	0	0
WBGene00013984	ZK512.4	306	393	391	423	315	284	337	300	287	275	431	357	193.56	238.44	186.69	200.76	169.65	161.88	191.64	177.04	161.44	175.45	197.09	200.9	191.83	183.927
WBGene00004136	pqn-51	3116.86	3020.77	3388.04	3064.97	4049.63	3513.66	1902.43	2327.94	2520.62	2289.17	2730	2042.8	84.01	84.2	80.14	77.55	106.35	96.96	45.01	54.57	60.58	59.33	59.11	50.97	88.2017	54.9283
WBGene00007180	B0457.6	266	287	254	234	242	189	230	261	253	200	192	139	27.45	29.75	22.12	21.47	23.6	19.22	20.66	23.74	23.05	19.92	15.51	13.09	23.935	19.3283
WBGene00219216	K08D10.14	0	0	0	0	0	0	0	0	0	0	0	0	0	0	0	0	0	0	0	0	0	0	0	0	0	0
WBGene00007857	C31H5.6	332	363	363	420	300	336	355	209	269	179	199	230	10.55	11.53	9.83	12.7	8.96	10.9	9.94	5.77	7.46	5.57	5.16	6.93	10.745	6.805
WBGene00173011	21ur-9793	0	0	0	0	0	0	0	0	0	0	0	0	0	0	0	0	0	0	0	0	0	0	0	0	0	0
WBGene00021325	nspg-13	783.05	832.92	984.11	987.76	1145.05	788.97	2262.2	2093.66	1876.46	1657.76	2191.2	2100.81	52.92	57.01	56.96	60.57	74.07	53.2	132.78	123.66	111.88	107.68	117.18	130.12	59.1217	120.55
WBGene00005257	srh-34	1	1	0	0	0	0	0	0	0	0	0	0	0.07	0.07	0	0	0	0	0	0	0	0	0	0	0.0233333	0
WBGene00167123	21ur-15362	0	0	0	0	0	0	0	0	0	0	0	0	0	0	0	0	0	0	0	0	0	0	0	0	0	0
WBGene00017949	F31D5.6	17	15	20	17	14	13	15	10	10	5	11	17	1.79	1.58	1.77	1.59	1.39	1.34	1.37	0.93	0.93	0.51	0.9	1.63	1.57667	1.045
WBGene00015913	C17F4.7	10147	9292	13598	13604	16863	11606	21710	17964	21315	16783	21999	17815	878.13	810.83	1000.08	1056.69	1387.5	995.59	1633.91	1364.9	1628.25	1399.12	1497.93	1409.87	1021.47	1489
WBGene00006228	str-185	5	0	2	2	8	2	0	3	0	0	1	0	0.15	0	0.05	0.06	0.24	0.06	0	0.08	0	0	0.02	0	0.0933333	0.0166667
WBGene00005710	sru-47	1	0	5	1	0	3	1	0	1	0	0	0	0.04	0	0.18	0.04	0	0.13	0.04	0	0.04	0	0	0	0.065	0.0133333
WBGene00010337	serp-1.1	1676	1519	2424	2093	1780	2055	1662	1824	1862	1591	1932	1740	274.81	246.94	327.78	295.4	270.22	325.58	238.24	267.11	269.93	253.51	243.79	258.64	290.122	255.203
WBGene00173111	21ur-14964	0	0	0	0	0	0	0	0	0	0	0	0	0	0	0	0	0	0	0	0	0	0	0	0	0	0
WBGene00169008	21ur-15610	0	0	0	0	0	0	0	0	0	0	0	0	0	0	0	0	0	0	0	0	0	0	0	0	0	0
WBGene00235333	C24H12.18	1	0	1	0	0	1	0	0	0	0	0	0	0.49	0	0.38	0	0	0.45	0	0	0	0	0	0	0.22	0
WBGene00167080	21ur-13858	0	0	0	0	0	0	0	0	0	0	0	0	0	0	0	0	0	0	0	0	0	0	0	0	0	0
WBGene00043980	F11D5.7	99	91	54.05	72.78	50.46	67.92	98	63	64.42	54.07	59.44	64.71	1.71	1.63	0.84	1.17	1.09	1.3	1.69	1.1	1.12	1.18	1.02	1.21	1.29	1.22
WBGene00017131	E04F6.15	50	48	55	77	89	51	162	80	108	39	60	76	1.92	1.88	1.83	2.72	3.3	1.97	5.39	2.66	3.65	1.43	1.84	2.68	2.27	2.94167
WBGene00194665	ZK822.8	2.22	0	0	4	3.38	0	2	1.03	0	2	3	1	3.43	0	0	4.24	4.23	0	2.85	1.53	0	3.25	3.26	1.37	1.98333	2.04333
WBGene00018924	F56A11.4	44	20	17	19	25	23	6	4	5	5	9	8	1.69	0.73	0.56	0.65	0.9	0.86	0.21	0.13	0.17	0.2	0.29	0.27	0.898333	0.211667
WBGene00021963	lipl-6	71	64	62	82	74	54	165	103	59	87	92	106	1.49	1.38	1.14	1.61	1.51	1.15	3	1.87	1.09	1.75	1.55	2.05	1.38	1.885
WBGene00019481	cogc-6	924	965	691	850	778	742	824	394	538	385	392	369	16.38	17.53	10.71	14.07	13.44	13.36	12.64	6.03	8.4	6.52	5.58	6.03	14.2483	7.53333
WBGene00000765	coq-5	507.77	682.73	480.43	635.54	431.71	360.99	632.22	308.38	391.05	355.61	381.8	443.47	25.36	34.68	20.7	29.1	20.77	18.1	27.4	13.41	17.23	17.04	15.17	20.34	24.785	18.4317
WBGene00021687	Y48G8AL.7	257	289	282	319	213	195	125	126	107	120	154	134	17.96	20.44	16.86	20.2	14.24	13.59	7.59	7.7	6.6	8.06	8.51	8.58	17.215	7.84
WBGene00018468	cla-1	704	561.07	400	418	610	634	145	168	64	117	160	137	4.33	3.68	2.64	2.65	3.95	4.36	0.97	1.07	0.36	0.56	0.79	0.82	3.60167	0.761667
WBGene00020341	T08B1.4	319	306	389	354.87	304	335	223	210	159	126	216	158	11.5	11.69	12.43	11.71	9.9	12.85	7.62	7.06	4.87	4.89	6.36	5.16	11.68	5.99333
WBGene00009367	F33H2.3	1393	1418	1557	1504	1655	1445	1007	900	1110	804	941	807	77.33	79.96	74.4	76.29	88.33	80.39	48.52	43.55	54.36	42.85	41.5	41.12	79.45	45.3167
WBGene00020409	T10D4.7	1	0	0	0	0	0	0	0	0	0	1	0	0.08	0	0	0	0	0	0	0	0	0	0.06	0	0.0133333	0.01
WBGene00015568	sre-3	7	6	16	7	4	6	13	11	2	2	3	5	0.27	0.24	0.53	0.25	0.15	0.23	0.43	0.37	0.07	0.07	0.09	0.18	0.278333	0.201667
WBGene00012449	nhr-231	70.23	87.67	52.94	44.52	28.85	37.04	37.7	21.02	10.76	12	11.28	15.37	2.28	2.81	1.46	1.34	0.91	1.19	1.06	0.59	0.31	0.37	0.29	0.46	1.665	0.513333
WBGene00011231	R11A5.3	97	105	126	114	78	130	61	32	56	36	40	21	5.38	5.92	6.02	5.78	4.16	7.23	2.94	1.55	2.74	1.92	1.76	1.07	5.74833	1.99667
WBGene00013339	phf-14	1460	1368	1513	1443	1503	1311	806	863	1156	902	1081	912	30.9	29.62	27.92	28.48	30.92	28.11	14.79	15.86	21.65	18.25	18.35	17.81	29.325	17.785
WBGene00284847	F54D8.10	1	0	0	1	0	1	27	21	3	9	41	13	3.61	0	0	2.36	0	3.14	92.36	73.54	9.7	35.93	104.04	42.06	1.51833	59.605
WBGene00003673		27	21	18	21	17	33	15	10	4	5	3	11	1.23	0.79	0.57	0.72	0.81	1.37	0.48	0.32	0.13	0.2	0.09	0.42	0.915	0.273333
WBGene00020667	T22B2.3	0	1	2	4	0	0	0	0	0	0	0	0	0	0.04	0.08	0.16	0	0	0	0	0	0	0	0	0.0466667	0
WBGene00202327	R03H4.11	0	0	0	2	0	0	0	0	0	0	0	0	0	0	0	1.04	0	0	0	0	0	0	0	0	0.173333	0
WBGene00219977	F56A8.10	0	0	0	0	0	0	0	0	0	0	0	0	0	0	0	0	0	0	0	0	0	0	0	0	0	0
WBGene00012275	npr-14	26.1	36.55	45.16	23.95	30.66	32.61	22.42	17.22	4.53	11.94	13.06	6.01	0.56	0.81	0.85	0.48	0.64	0.71	0.42	0.32	0.09	0.25	0.23	0.12	0.675	0.238333
WBGene00006938	wee-1.1	20	12	14	12	10	13	6	3	7	0	1	2	0.44	0.27	0.27	0.25	0.21	0.29	0.11	0.06	0.14	0	0.02	0.04	0.288333	0.0616667
WBGene00009622	F41E7.6	7	6	9	12	14	3	1	2	5	6	2	5	0.15	0.13	0.17	0.24	0.29	0.06	0.02	0.04	0.09	0.12	0.03	0.1	0.173333	0.0666667
WBGene00010062	lipl-1	1725.56	1845.74	1957.78	2193.87	2002.55	1510.87	306.84	211.94	258.9	128	177.96	172.88	56.36	61.57	55.57	66.36	63.41	49.86	8.69	6	7.46	4	4.65	5.2	58.855	6
WBGene00004682	rsd-3	996	1048	1163	1069	1057	1062	843	804	821	679	839	804	21.84	23.53	22.26	21.85	22.56	23.62	16.01	15.25	15.87	14.24	14.77	16.25	22.61	15.3983
WBGene00198759	F21C10.15	0	0	0	0	0	0	0	0	0	0	0	0	0	0	0	0	0	0	0	0	0	0	0	0	0	0
WBGene00197913	R90.7	0	0	0	0	0	0	0	0	0	0	0	0	0	0	0	0	0	0	0	0	0	0	0	0	0	0
WBGene00007983	C36E8.4	163	143	140	175	140	148	92	56	45	33	50	59	3.99	3.58	2.99	3.99	3.33	3.67	1.95	1.19	0.97	0.77	0.98	1.33	3.59167	1.19833
WBGene00006064	sto-2	73	67	49	53	53	66	34	28	11	12	24	26	2.04	2.03	1.27	1.35	1.38	1.8	0.85	0.72	0.22	0.33	0.51	0.72	1.645	0.558333
WBGene00007577	nrde-1	566	650	445	524	547	521	374	255	400	214	282	288	9.47	11	6.47	8.17	8.6	9.03	5.36	3.64	5.79	3.2	3.8	4.49	8.79	4.38
WBGene00006241	str-208	0	1	0	0	0	8	0	0	0	0	0	4	0	0.05	0	0	0	0.36	0	0	0	0	0	0.17	0.0683333	0.0283333
WBGene00019764	M03F8.5	24	31	8	23	19	17	13	7	3	6	6	3	0.45	0.6	0.13	0.4	0.35	0.32	0.21	0.11	0.05	0.11	0.09	0.05	0.375	0.103333
WBGene00015421	C04E6.4	2	0	1	0	1	1	19	9	12	12	11	12	0.05	0	0.02	0	0.03	0.03	0.42	0.19	0.28	0.29	0.23	0.27	0.0216667	0.28
WBGene00010011	F53H4.6	181	237	166	229	217.01	185	107	101	137	111	112	88	1.73	2.32	1.39	2.05	2.02	1.8	0.88	0.83	1.15	1.01	0.86	0.77	1.885	0.916667
WBGene00200379	F13H6.26	0	0	0	0	0	0	0	0	0	0	0	0	0	0	0	0	0	0	0	0	0	0	0	0	0	0
WBGene00019227	sgca-1	189	189	174	160	115	125	191	104	98	80	84	68	6.1	6.63	5.35	5.15	3.89	3.84	5.43	2.88	2.86	2.64	2.2	2.01	5.16	3.00333
WBGene00006270	str-243	0	1	0	0	2	2	0	0	0	0	0	0	0	0.05	0	0	0.09	0.1	0	0	0	0	0	0	0.04	0
WBGene00199764	K06A1.8	0	0	0	0	0	0	0	0	0	0	0	0	0	0	0	0	0	0	0	0	0	0	0	0	0	0
WBGene00195676	Y49E10.31	0	0	0	0	0	0	0	0	0	0	0	0	0	0	0	0	0	0	0	0	0	0	0	0	0	0
WBGene00200709	Y49E10.32	0	0	0	0	0	0	0	0	0	0	0	0	0	0	0	0	0	0	0	0	0	0	0	0	0	0
WBGene00201157	Y49E10.33	0	0	0	0	0	0	0	0	0	0	0	0	0	0	0	0	0	0	0	0	0	0	0	0	0	0
WBGene00005535		2	2	0	2	3	2	0	0	2	0	0	0	0.09	0.1	0	0.09	0.14	0.09	0	0	0.08	0	0	0	0.085	0.0133333
WBGene00197778	K06A1.7	0	0	0	0	0	0	0	0	0	0	0	0	0	0	0	0	0	0	0	0	0	0	0	0	0	0
WBGene00010254	F58E6.5	2	5	0	2	5	8	201	117	203	112	90	91	0.09	0.24	0	0.09	0.22	0.37	8.07	4.71	8.29	4.97	3.32	3.87	0.168333	5.53833
WBGene00007609	C15C8.7	274.04	261.95	346.71	288.73	320.4	307.12	279.27	215.77	235.4	147.79	181.75	176.57	41.47	39.4	43.47	37.85	45.08	45.08	36.91	29.09	31.49	21.7	21.24	24.25	42.0583	27.4467
WBGene00017730	F22H10.6	125	82	144	147	260	159	202	175	207	153	191	184	8.47	5.4	8.63	9.16	17.45	11.01	12.19	10.67	13.21	10.16	10.73	12.05	10.02	11.5017
WBGene00007785	tofu-1	1431.84	1591.4	1363.67	1509.47	1590.66	1287.36	1164.26	909.8	1357.38	898.01	983.05	809.83	34.69	39.79	29.75	34.11	39.22	33.77	24.46	21.35	31.97	23.55	21.5	20.62	35.2217	23.9083
WBGene00016227	nhr-280	2	1	0	1	2	1	2	3	0	0	3	1	0.35	0.18	0	0.15	0.33	0.17	0.31	0.48	0	0	0.41	0.16	0.196667	0.226667
WBGene00013078	ttr-25	873	938	1045	1082	1070	930	851	555	712	480	697	654	125.89	121.34	113.17	118.85	119.34	109.18	85.59	65.22	77.76	58.78	66.28	68.95	117.962	70.43
WBGene00008086	C44C10.5	21	12	20	22	21	24	15	13	5	8	6	10	0.49	0.28	0.4	0.47	0.47	0.56	0.3	0.26	0.1	0.18	0.11	0.21	0.445	0.193333
WBGene00173757	21ur-13219	0	0	0	0	0	0	0	0	0	0	0	0	0	0	0	0	0	0	0	0	0	0	0	0	0	0
WBGene00167539	21ur-15022	0	0	0	0	0	0	0	0	0	0	0	0	0	0	0	0	0	0	0	0	0	0	0	0	0	0
WBGene00017426	F13C5.5	530	533	610	505	346	533	382	320	263	249	316	304	31.7	32.34	31.35	27.53	19.86	31.9	19.83	16.7	13.88	14.3	14.99	16.68	29.1133	16.0633
WBGene00196661	W03G11.9	0	0	0	0	0	0	0	0	0	0	0	0	0	0	0	0	0	0	0	0	0	0	0	0	0	0
WBGene00198018	Y55D5A.9	0	0	0	0	0	0	0	0	0	0	0	0	0	0	0	0	0	0	0	0	0	0	0	0	0	0
WBGene00195489	Y55D5A.8	0	0	0	0	0	0	0	0	0	0	0	0	0	0	0	0	0	0	0	0	0	0	0	0	0	0
WBGene00165518	21ur-8050	0	0	0	0	0	0	0	0	0	0	0	0	0	0	0	0	0	0	0	0	0	0	0	0	0	0
WBGene00165495	21ur-14641	0	0	0	0	0	0	0	0	0	0	0	0	0	0	0	0	0	0	0	0	0	0	0	0	0	0
WBGene00165473	21ur-14436	0	0	0	0	0	0	0	0	0	0	0	0	0	0	0	0	0	0	0	0	0	0	0	0	0	0
WBGene00165452	21ur-11374	0	0	0	0	0	0	0	0	0	0	0	0	0	0	0	0	0	0	0	0	0	0	0	0	0	0
WBGene00165643	21ur-8347	0	0	0	0	0	0	0	0	0	0	0	0	0	0	0	0	0	0	0	0	0	0	0	0	0	0
WBGene00165629	21ur-9871	0	0	0	0	0	0	0	0	0	0	0	0	0	0	0	0	0	0	0	0	0	0	0	0	0	0
WBGene00165595	21ur-8934	0	0	0	0	0	0	0	0	0	0	0	0	0	0	0	0	0	0	0	0	0	0	0	0	0	0
WBGene00165523	21ur-7686	0	0	0	0	0	0	0	0	0	0	0	0	0	0	0	0	0	0	0	0	0	0	0	0	0	0
WBGene00165689	21ur-10868	0	0	0	0	0	0	0	0	0	0	0	0	0	0	0	0	0	0	0	0	0	0	0	0	0	0
WBGene00165668	21ur-13136	0	0	0	0	0	0	0	0	0	0	0	0	0	0	0	0	0	0	0	0	0	0	0	0	0	0
WBGene00235340	C45G7.13	243	187	244	227	193	242	106	111	76	73	78	117	5.08	4.06	4.47	4.47	3.91	5.23	1.91	2.01	1.44	1.47	1.32	2.31	4.53667	1.74333
WBGene00016484	C36C5.15	0	0	0	0	0	0	8	3	0	4	5	4	0	0	0	0	0	0	0.71	0.27	0	0.39	0.4	0.37	0	0.356667
WBGene00015361	C02H6.1	1	0	1	0	0	0	2	2	1	3	1	0	0.05	0	0.04	0	0	0	0.08	0.08	0.04	0.14	0.04	0	0.015	0.0633333
WBGene00196178	D1022.12	0	0	0	0	0	0	0	0	0	0	0	0	0	0	0	0	0	0	0	0	0	0	0	0	0	0
WBGene00195421	T25F10.7	0	0	0	2	0	0	0	0	0	0	0	0	0	0	0	2.57	0	0	0	0	0	0	0	0	0.428333	0
WBGene00021608	Y46H3D.1	1	0	0	1	1	1	19	25	23	28	36	32	0.44	0	0	0.34	0.38	0.4	7.42	10.12	8.96	12.23	11.61	12.54	0.26	10.48
WBGene00022489	Y119D3B.12	1123	948	888	885	1159	1006	579	666	842	694	789	663	37.28	32.42	26.16	27.71	37.66	34.08	16.96	19.78	25.44	22.65	21.6	20.74	32.5517	21.195
WBGene00009713	F44G4.3	255	294	318	360	276	223	381	300	273	256	439	322	39.78	45.55	41.03	48.54	39.97	33.7	51.94	41.74	37.65	38.78	52.82	45.58	41.4283	44.7517
WBGene00008500	F01D5.10	101	77	99	94	75	76	165	172	113	144	147	174	3.75	2.97	3.2	3.28	2.72	2.84	5.31	5.53	3.7	5.13	4.36	5.94	3.12667	4.995
WBGene00168552	21ur-10785	0	0	0	0	0	0	0	0	0	0	0	0	0	0	0	0	0	0	0	0	0	0	0	0	0	0
WBGene00005406	srh-193	3	1	1	1	4	0	0	0	0	0	2	0	0.14	0.05	0.04	0.04	0.18	0	0	0	0	0	0.07	0	0.075	0.0116667
WBGene00003722	nhr-132	110	120	93	86	70	87	70	47	48	35	49	46	3.52	3.9	2.55	2.54	2.13	2.8	1.87	1.25	1.32	1.06	1.25	1.34	2.90667	1.34833
WBGene00197334	T25F10.8	0	0	0	0	0	0	0	0	0	0	0	0	0	0	0	0	0	0	0	0	0	0	0	0	0	0
WBGene00005654	srr-3	19	12	18	20	18	12	12	5	10	6	4	13	0.67	0.43	0.55	0.65	0.62	0.43	0.37	0.15	0.31	0.2	0.11	0.42	0.558333	0.26
WBGene00167553	21ur-9801	0	0	0	0	0	0	0	0	0	0	0	0	0	0	0	0	0	0	0	0	0	0	0	0	0	0
WBGene00167541	21ur-6838	0	0	0	0	0	0	0	0	0	0	0	0	0	0	0	0	0	0	0	0	0	0	0	0	0	0
WBGene00167631	21ur-12759	0	0	0	0	0	0	0	0	0	0	0	0	0	0	0	0	0	0	0	0	0	0	0	0	0	0
WBGene00167569	21ur-10298	0	0	0	0	0	0	0	0	0	0	0	0	0	0	0	0	0	0	0	0	0	0	0	0	0	0
WBGene00167492	21ur-9040	0	0	0	0	0	0	0	0	0	0	0	0	0	0	0	0	0	0	0	0	0	0	0	0	0	0
WBGene00167472	21ur-11211	0	0	0	0	0	0	0	0	0	0	0	0	0	0	0	0	0	0	0	0	0	0	0	0	0	0
WBGene00167528	21ur-6935	0	0	0	0	0	0	0	0	0	0	0	0	0	0	0	0	0	0	0	0	0	0	0	0	0	0
WBGene00167496	21ur-9386	0	0	0	0	0	0	0	0	0	0	0	0	0	0	0	0	0	0	0	0	0	0	0	0	0	0
WBGene00206354	F27E5.9	56	74	91	98	64	59	101	83	61	56	76	91	8.03	10.56	10.84	12.22	8.55	8.22	12.64	10.58	7.73	7.78	8.43	11.85	9.73667	9.835
WBGene00015188	B0432.7	789	730	648	744	781	789	406	488	481	454	502	447	9.36	8.85	6.85	8.09	8.94	9.54	4.12	4.93	5.02	5.14	4.93	4.8	8.605	4.82333
WBGene00007893	C33B4.5	0	0	0	0	0	0	1	1	0	0	1	0	0	0	0	0	0	0	0.07	0.07	0	0	0.06	0	0	0.0333333
WBGene00017650	F21A9.1	14	19	20	30	16	20	7	9	5	7	12	12	0.34	0.42	0.39	0.65	0.33	0.44	0.13	0.17	0.1	0.14	0.21	0.25	0.428333	0.166667
WBGene00167667	21ur-11558	0	0	0	0	0	0	0	0	0	0	0	0	0	0	0	0	0	0	0	0	0	0	0	0	0	0
WBGene00167634	21ur-12045	0	0	0	0	0	0	0	0	0	0	0	0	0	0	0	0	0	0	0	0	0	0	0	0	0	0
WBGene00007700	C24H11.2	5.94	0	0	5	0	0	66.48	72.76	70.88	97.03	47.99	49.42	0.2	0	0	0.16	0	0	1.96	2.15	2.13	3.16	1.31	1.55	0.06	2.04333
WBGene00201494	H27M09.7	0	0	0	0	0	0	0	0	0	0	0	0	0	0	0	0	0	0	0	0	0	0	0	0	0	0
WBGene00194992	H27M09.6	0	0	0	0	0	0	0	0	0	0	0	0	0	0	0	0	0	0	0	0	0	0	0	0	0	0
WBGene00007545	C13B4.1	1830	1988	2104	1990	2171	1942	1120	1239	1565	1353	1605	1176	28.53	30.28	28.31	27.75	30.98	30.03	13.63	16.89	20.99	20.65	19.86	17.57	29.3133	18.265
WBGene00018209	F39G3.4	15	41	28	34	7	15	1	0	1	2	6	1	1.07	2.96	1.71	2.2	0.48	1.07	0.06	0	0.06	0.14	0.34	0.07	1.58167	0.111667
WBGene00197299	C39E6.9	0	0	0	0	0	0	0	0	0	0	0	0	0	0	0	0	0	0	0	0	0	0	0	0	0	0
WBGene00009857	clec-28	50	58	52	60	45	34	67	32	26	33	30	29	1.67	1.98	1.51	1.86	1.46	1.15	1.94	0.94	0.77	1.06	0.8	0.89	1.605	1.06667
WBGene00050089	21ur-798	0	0	0	0	0	0	0	0	0	0	0	0	0	0	0	0	0	0	0	0	0	0	0	0	0	0
WBGene00167692	21ur-8164	0	0	0	0	0	0	0	0	0	0	0	0	0	0	0	0	0	0	0	0	0	0	0	0	0	0
WBGene00043990		8.5	11	11	8.5	12.5	13	9	12.5	9	3.5	12	15	0.63	0.82	0.69	0.57	0.88	0.95	0.58	0.8	0.58	0.25	0.7	1.01	0.756667	0.653333
WBGene00015469	C05D2.8	640	702	602	677	710	534	950	552	518	430	483	546	20.69	23.18	16.92	20.27	22.25	17.45	26.62	15.47	14.76	13.31	12.49	16.25	20.1267	16.4833
WBGene00015697	mlst-8	1090.43	1217.47	1242.45	1218.58	1035.43	949.74	539.14	524.11	659.09	514.03	584.31	574.05	28.59	32.64	28.39	29.7	26.38	25.22	12.25	11.89	15.24	12.9	12.28	13.87	28.4867	13.0717
WBGene00014874		7	4	7	12	4	16	3	1	1	1	4	0	0.31	0.18	0.27	0.49	0.17	0.72	0.12	0.04	0.04	0.04	0.14	0	0.356667	0.0633333
WBGene00197558	Y38H6A.7	0	0	0	0	0	0	0	0	0	0	0	0	0	0	0	0	0	0	0	0	0	0	0	0	0	0
WBGene00197019	Y38H6A.6	0	0	0	0	0	0	0	0	0	0	0	0	0	0	0	0	0	0	0	0	0	0	0	0	0	0
WBGene00020511	immt-1	2148	2167	2606	2285	2482	2250	3504	3728	3012	3189	4145	3468	34.47	35.66	36.6	34.3	38.85	36.71	48.69	51.67	42.6	48.92	53.5	51.34	36.0983	49.4533
WBGene00199299	Y38H6A.9	0	0	0	0	0	0	0	0	0	0	0	0	0	0	0	0	0	0	0	0	0	0	0	0	0	0
WBGene00198579	Y38H6A.8	0	0	0	0	0	0	0	0	0	0	0	0	0	0	0	0	0	0	0	0	0	0	0	0	0	0
WBGene00049530	21ur-3946	0	0	0	0	0	0	0	0	0	0	0	0	0	0	0	0	0	0	0	0	0	0	0	0	0	0
WBGene00196359	B0244.13	0	0	0	0	0	0	0	0	0	0	0	0	0	0	0	0	0	0	0	0	0	0	0	0	0	0
WBGene00198632	T28B4.12	0	0	0	0	0	0	0	0	0	0	0	0	0	0	0	0	0	0	0	0	0	0	0	0	0	0
WBGene00200415	B0244.14	0	0	0	0	0	0	0	0	0	0	0	0	0	0	0	0	0	0	0	0	0	0	0	0	0	0
WBGene00014667		3026.52	3311	3258	2906.51	4204.55	3300	1693.45	2310	3227.01	2589	3403	2276.5	40.16	45.07	37.88	36.12	54.46	44.55	19.45	26.45	37.73	32.82	36.34	27.87	43.04	30.11
WBGene00019022	F58A6.1	285	293	219	323	236	191	499	245	307	199	211	342	15.36	16.04	10.16	15.92	12.23	10.32	23.33	11.5	14.59	10.29	9.04	16.92	13.3383	14.2783
WBGene00008299	C54D10.4	2	1	0	0	2	0	51	30	35	16	12	18	0.08	0.04	0	0	0.08	0	1.82	1.07	1.27	0.63	0.39	0.68	0.0333333	0.976667
WBGene00045148	C06A1.8	1	0	1	0	0	0	0	0	0	0	0	0	2.64	0	1.88	0	0	0	0	0	0	0	0	0	0.753333	0
WBGene00045152	C06A1.9	0	0	0	0	0	0	0	0	0	0	0	0	0	0	0	0	0	0	0	0	0	0	0	0	0	0
WBGene00003732	nhx-4	492	405	483	397	483	497	331	384	348	282	405	351	6.76	5.79	5.7	5.17	6.39	6.96	3.95	4.58	4.17	3.62	4.45	4.46	6.12833	4.205
WBGene00167089	21ur-11269	0	0	0	0	0	0	0	0	0	0	0	0	0	0	0	0	0	0	0	0	0	0	0	0	0	0
WBGene00167065	21ur-9686	0	0	0	0	0	0	0	0	0	0	0	0	0	0	0	0	0	0	0	0	0	0	0	0	0	0
WBGene00009823	gadr-6	350.14	372.7	425.9	423.92	427.21	412.48	168	164	226	137.89	150.57	142.95	5.77	6.24	6.09	6.31	6.84	6.83	2.39	2.29	3.28	2.21	1.98	2.14	6.34667	2.38167
WBGene00201285	T20G5.16	0	0	0	0	0	0	0	0	0	0	0	0	0	0	0	0	0	0	0	0	0	0	0	0	0	0
WBGene00194683		10	17	13	10	3	11	2	0	3	2	3	3	0.57	0.98	0.63	0.52	0.16	0.62	0.1	0	0.15	0.11	0.13	0.16	0.58	0.108333
WBGene00077453	Y62F5A.12	309.69	406.32	361.14	398.79	322.2	268.11	247.59	185.59	209.62	161.72	223.31	196.91	48.1	62.68	46.41	53.55	46.46	40.34	33.6	25.7	28.78	24.39	26.75	27.75	49.59	27.8283
WBGene00167091	21ur-9134	0	0	0	0	0	0	0	0	0	0	0	0	0	0	0	0	0	0	0	0	0	0	0	0	0	0
WBGene00005295	srh-74	6	1	2	1	6	5	1	0	1	0	2	0	0.27	0.05	0.08	0.04	0.26	0.23	0.04	0	0.04	0	0.07	0	0.155	0.025
WBGene00015824	C16B8.4	175	168	179	175	196	200	176	140	102	97	134	127	4.36	4.28	3.88	4.05	4.74	5.04	3.79	3.02	2.24	2.31	2.67	2.91	4.39167	2.82333
WBGene00167215	21ur-6533	0	0	0	0	0	0	0	0	0	0	0	0	0	0	0	0	0	0	0	0	0	0	0	0	0	0
WBGene00005907	srx-16	0	0	0	0	0	0	0	0	0	0	0	0	0	0	0	0	0	0	0	0	0	0	0	0	0	0
WBGene00200253	C01G8.10	0	0	0	0	0	0	0	0	0	0	0	0	0	0	0	0	0	0	0	0	0	0	0	0	0	0
WBGene00167110	21ur-9797	0	0	0	0	0	0	0	0	0	0	0	0	0	0	0	0	0	0	0	0	0	0	0	0	0	0
WBGene00007420	C07E3.10	90	85	91	86	71	63	294	223	97	108	218	194	14.1	13.23	11.79	11.64	10.33	9.56	40.26	31.17	13.44	16.43	26.34	27.58	11.775	25.87
WBGene00022379	Y94H6A.7	55.27	24.09	27.88	55.32	27.55	24.9	39.99	17.67	29.16	15.24	48.08	38.71	1.78	0.79	0.78	1.65	0.86	0.81	1.12	0.49	0.83	0.47	1.24	1.15	1.11167	0.883333
WBGene00011802	T16G1.9	778	874	667	783	820	744	967	685	749	611	690	807	9.22	10.61	6.96	8.72	9.52	8.96	9.88	7.02	7.83	6.94	6.57	8.79	8.99833	7.83833
WBGene00020482	T13C2.7	40	18	30	26	16	16	8	20	10	10	6	10	1.75	0.8	1.14	1.05	0.68	0.7	0.3	0.76	0.39	0.42	0.21	0.4	1.02	0.413333
WBGene00008488	F01D4.5	412	379	325	412	304	265	348	178	190	120	167	123	25.49	23.76	17.24	23.19	18.03	16.34	18.68	9.6	10.37	7.12	8.19	6.95	20.675	10.1517
WBGene00044736	gfrp-1	53.33	41.49	70.36	49.4	38.14	75.44	60.75	87.48	10.64	74.26	72.58	105.18	3.88	3.06	4.38	3.25	2.65	5.47	3.84	5.57	0.68	5.2	4.17	7.01	3.78167	4.41167
WBGene00006678	twk-25	101	89	54	84	50	46	118	55	50	45	48	53	2.41	2.09	1.04	1.88	1.23	0.97	2.18	1.08	1.06	0.84	1	1.19	1.60333	1.225
WBGene00009045	F22B5.10	793.37	918.46	648.25	937.44	779.51	604.48	893.44	428.13	541.74	334.58	423.41	408.89	55.66	65.23	38.91	59.59	52.31	42.28	54.46	26.27	33.54	22.57	23.49	26.29	52.33	31.1033
WBGene00198894	K09A11.9	0	0	0	0	0	0	0	0	0	0	0	0	0	0	0	0	0	0	0	0	0	0	0	0	0	0
WBGene00198712	K09A11.8	0	0	0	0	0	0	0	0	0	0	0	0	0	0	0	0	0	0	0	0	0	0	0	0	0	0
WBGene00167261	21ur-13510	0	0	0	0	0	0	0	0	0	0	0	0	0	0	0	0	0	0	0	0	0	0	0	0	0	0
WBGene00172520	21ur-14419	0	0	0	0	0	0	0	0	0	0	0	0	0	0	0	0	0	0	0	0	0	0	0	0	0	0
WBGene00169512	21ur-11576	0	0	0	0	0	0	0	0	0	0	0	0	0	0	0	0	0	0	0	0	0	0	0	0	0	0
WBGene00009205	F28C6.5	185.3	156.74	214.94	185.86	152.65	210.05	327.16	347.81	197.53	208.41	351.14	319.5	10.79	9.26	10.76	9.87	8.53	12.24	16.53	17.66	10.14	11.65	16.22	17.07	10.2417	14.8783
WBGene00046913	21ur-725	0	0	0	0	0	0	0	0	0	0	0	0	0	0	0	0	0	0	0	0	0	0	0	0	0	0
WBGene00019224	gnrr-5	70	39	50	42	47	58	22	17	14	20	21	24	1.97	1.12	1.22	1.1	1.28	1.65	0.54	0.41	0.35	0.54	0.47	0.62	1.39	0.488333
WBGene00047095	21ur-2304	0	0	0	0	0	0	0	0	0	0	0	0	0	0	0	0	0	0	0	0	0	0	0	0	0	0
WBGene00047136	21ur-3656	0	0	0	0	0	0	0	0	0	0	0	0	0	0	0	0	0	0	0	0	0	0	0	0	0	0
WBGene00046701	21ur-1171	0	0	0	0	0	0	0	0	0	0	0	0	0	0	0	0	0	0	0	0	0	0	0	0	0	0
WBGene00046769	21ur-3272	0	0	0	0	0	0	0	0	0	0	0	0	0	0	0	0	0	0	0	0	0	0	0	0	0	0
WBGene00046827	21ur-3452	0	0	0	0	0	0	0	0	0	0	0	0	0	0	0	0	0	0	0	0	0	0	0	0	0	0
WBGene00046828	21ur-578	0	0	0	0	0	0	0	0	0	0	0	0	0	0	0	0	0	0	0	0	0	0	0	0	0	0
WBGene00008998	ncs-4	40	36	37	42	33	46	86	47	33	23	32	43	2.73	2.78	2.04	2.47	2.37	2.67	4.77	2.34	2.11	1.58	1.34	2.09	2.51	2.37167
WBGene00047239	21ur-2261	0	0	0	0	0	0	0	0	0	0	0	0	0	0	0	0	0	0	0	0	0	0	0	0	0	0
WBGene00005874	srw-127	0	0	0	0	0	0	0	0	0	0	0	0	0	0	0	0	0	0	0	0	0	0	0	0	0	0
WBGene00235365	F49F1.15	4	0	1	0	3	1	0	0	0	0	0	1	46.04	0	8.4	0	27.9	10.38	0	0	0	0	0	10.71	15.4533	1.785
WBGene00166666	21ur-13410	0	0	0	0	0	0	0	0	0	0	0	0	0	0	0	0	0	0	0	0	0	0	0	0	0	0
WBGene00166675	21ur-14012	0	0	0	0	0	0	0	0	0	0	0	0	0	0	0	0	0	0	0	0	0	0	0	0	0	0
WBGene00166602	21ur-9974	0	0	0	0	0	0	0	0	0	0	0	0	0	0	0	0	0	0	0	0	0	0	0	0	0	0
WBGene00166610	21ur-9812	0	0	0	0	0	0	0	0	0	0	0	0	0	0	0	0	0	0	0	0	0	0	0	0	0	0
WBGene00166573	21ur-5856	0	0	0	0	0	0	0	0	0	0	0	0	0	0	0	0	0	0	0	0	0	0	0	0	0	0
WBGene00166588	21ur-5722	0	0	0	0	0	0	0	0	0	0	0	0	0	0	0	0	0	0	0	0	0	0	0	0	0	0
WBGene00166652	21ur-10122	0	0	0	0	0	0	0	0	0	0	0	0	0	0	0	0	0	0	0	0	0	0	0	0	0	0
WBGene00166660	21ur-6945	0	0	0	0	0	0	0	0	0	0	0	0	0	0	0	0	0	0	0	0	0	0	0	0	0	0
WBGene00166617	21ur-9175	0	0	0	0	0	0	0	0	0	0	0	0	0	0	0	0	0	0	0	0	0	0	0	0	0	0
WBGene00166625	21ur-12048	0	0	0	0	0	0	0	0	0	0	0	0	0	0	0	0	0	0	0	0	0	0	0	0	0	0
WBGene00198386	cTel3X.3	0	0	0	0	0	0	0	0	0	0	0	0	0	0	0	0	0	0	0	0	0	0	0	0	0	0
WBGene00197333	cTel3X.2	0	0	0	0	0	0	0	0	0	0	0	0	0	0	0	0	0	0	0	0	0	0	0	0	0	0
WBGene00006108	str-43	0	0	0	0	0	2	0	0	0	0	0	0	0	0	0	0	0	0.09	0	0	0	0	0	0	0.015	0
WBGene00168946	21ur-7195	0	0	0	0	0	0	0	0	0	0	0	0	0	0	0	0	0	0	0	0	0	0	0	0	0	0
WBGene00044117	srsx-10	0	0	3	0	0	0	1	0	0	0	0	0	0	0	0.13	0	0	0	0.04	0	0	0	0	0	0.0216667	0.00666667
WBGene00219239	K05F6.14	0	0	1	2	2	1	0	0	0	1	0	0	0	0	0.08	0.16	0.17	0.09	0	0	0	0.09	0	0	0.0833333	0.015
WBGene00013452	Y67A10A.3	2	1	1	0	2	2	9	25	14	20	8	24	0.02	0.01	0.01	0	0.02	0.02	0.08	0.24	0.14	0.2	0.07	0.26	0.0133333	0.165
WBGene00169072	21ur-15576	0	0	0	0	0	0	0	0	0	0	0	0	0	0	0	0	0	0	0	0	0	0	0	0	0	0
WBGene00048530	21ur-3488	0	0	0	0	0	0	0	0	0	0	0	0	0	0	0	0	0	0	0	0	0	0	0	0	0	0
WBGene00048482	21ur-1737	0	0	0	0	0	0	0	0	0	0	0	0	0	0	0	0	0	0	0	0	0	0	0	0	0	0
WBGene00048468	21ur-5220	0	0	0	0	0	0	0	0	0	0	0	0	0	0	0	0	0	0	0	0	0	0	0	0	0	0
WBGene00048422	21ur-3574	0	0	0	0	0	0	0	0	0	0	0	0	0	0	0	0	0	0	0	0	0	0	0	0	0	0
WBGene00048313	21ur-3301	0	0	0	0	0	0	0	0	0	0	0	0	0	0	0	0	0	0	0	0	0	0	0	0	0	0
WBGene00048282	21ur-5243	0	0	0	0	0	0	0	0	0	0	0	0	0	0	0	0	0	0	0	0	0	0	0	0	0	0
WBGene00048262	21ur-1926	0	0	0	0	0	0	0	0	0	0	0	0	0	0	0	0	0	0	0	0	0	0	0	0	0	0
WBGene00048232	21ur-637	0	0	0	0	0	0	0	0	0	0	0	0	0	0	0	0	0	0	0	0	0	0	0	0	0	0
WBGene00048220	21ur-3687	0	0	0	0	0	0	0	0	0	0	0	0	0	0	0	0	0	0	0	0	0	0	0	0	0	0
WBGene00009854	clec-31	84	70	78	88	54	54	29	14	19	6	16	22	2.93	2.5	2.37	2.84	1.83	1.9	0.88	0.42	0.59	0.2	0.45	0.71	2.395	0.541667
WBGene00077462	JC8.15	0	0	0	0	0	0	0	0	2	0	0	0	0	0	0	0	0	0	0	0	30.68	0	0	0	0	5.11333
WBGene00018479	otpl-6	4	6	5	7	9	5	4	2	4	2	3	5	0.09	0.14	0.1	0.15	0.21	0.12	0.08	0.04	0.08	0.05	0.06	0.11	0.135	0.07
WBGene00005752		0	0	1	1	0	4	0	0	0	0	2	0	0	0	0.03	0.04	0	0.16	0	0	0	0	0.06	0	0.0383333	0.01
WBGene00001606	gln-5	7178	7108	8096	7348	9110	7418	2998	3542	5367	4156	4931	3503	247.69	250.38	242.6	234.55	304.54	258.47	89.67	106.01	163.29	137.35	136.05	111.25	256.372	123.937
WBGene00045123	W01D2.7	0	0	0	0	0	0	0	0	0	0	0	0	0	0	0	0	0	0	0	0	0	0	0	0	0	0
WBGene00000996	dif-1	2129.9	2204.62	2282.39	2311.73	2399.91	2016.31	3597.76	3291.77	3501.36	2893.16	3593.99	3421.21	83.6	89.18	77.64	83.7	91.1	79.78	122.44	112.19	121.19	108.81	112.62	123.52	84.1667	116.795
WBGene00001455	flp-12	882	944	1074	1027	670	945	425	418	237	289	472	407	190.8	200.66	188.34	186.6	132.12	194.14	80.69	81.51	45.37	61.09	77.6	79.45	182.11	70.9517
WBGene00044045	R11G10.3	44	25.01	39.01	26.01	30	40.01	25	13	15	6	17	6	1.84	1.07	1.41	1	1.21	1.69	0.91	0.47	0.55	0.24	0.57	0.23	1.37	0.495
WBGene00009559	mtx-1	1543	1553	1638	1617	1926	1501	1115	1257	1437	1321	1675	1182	60.29	61.88	55.47	58.29	72.79	59.13	37.77	42.65	49.51	49.46	52.26	42.48	61.3083	45.6883
WBGene00014274		0	0	0	0	0	0	0	0	0	0	0	0	0	0	0	0	0	0	0	0	0	0	0	0	0	0
WBGene00021259	glb-30	10	5	10	9	6	6	5	5	4	5	4	8	0.55	0.28	0.48	0.45	0.32	0.33	0.24	0.24	0.19	0.27	0.18	0.41	0.401667	0.255
WBGene00011916	T22C1.5	912.41	1215.88	1099.33	1258.05	907.54	763.66	584.36	416.76	545.99	421.87	542.41	466.06	48.71	65.97	50.57	61.45	46.62	40.89	27.07	19.38	25.71	21.62	23.02	22.85	52.3683	23.275
WBGene00219322	C33C12.12	4	2	0	1	3	5	2	2	3	0	1	7	0.17	0.09	0	0.04	0.12	0.21	0.07	0.07	0.11	0	0.03	0.27	0.105	0.0916667
WBGene00006205	str-160	0	2	0	1	1	4	2	0	0	0	1	0	0	0.09	0	0.04	0.04	0.19	0.08	0	0	0	0.04	0	0.06	0.02
WBGene00166834	21ur-15527	0	0	0	0	0	0	0	0	0	0	0	0	0	0	0	0	0	0	0	0	0	0	0	0	0	0
WBGene00166807	21ur-7950	0	0	0	0	0	0	0	0	0	0	0	0	0	0	0	0	0	0	0	0	0	0	0	0	0	0
WBGene00166668	21ur-13611	0	0	0	0	0	0	0	0	0	0	0	0	0	0	0	0	0	0	0	0	0	0	0	0	0	0
WBGene00166536	21ur-8492	0	0	0	0	0	0	0	0	0	0	0	0	0	0	0	0	0	0	0	0	0	0	0	0	0	0
WBGene00166735	21ur-10861	0	0	0	0	0	0	0	0	0	0	0	0	0	0	0	0	0	0	0	0	0	0	0	0	0	0
WBGene00166696	21ur-15088	0	0	0	0	0	0	0	0	0	0	0	0	0	0	0	0	0	0	0	0	0	0	0	0	0	0
WBGene00045346		0	0	0	0	0	0	0	0	0	0	0	0	0	0	0	0	0	0	0	0	0	0	0	0	0	0
WBGene00007802	cutl-27	29	49	31	36	30	27	28	26	11	18	19	27	0.3	0.52	0.28	0.35	0.3	0.28	0.25	0.23	0.1	0.18	0.16	0.26	0.338333	0.196667
WBGene00166474	21ur-13911	0	0	0	0	0	0	0	0	0	0	0	0	0	0	0	0	0	0	0	0	0	0	0	0	0	0
WBGene00045928	21ur-5209	0	0	0	0	0	0	0	0	0	0	0	0	0	0	0	0	0	0	0	0	0	0	0	0	0	0
WBGene00045367	F17C11.15	1	0	0	0	0	0	0	0	0	1	0	0	2.64	0	0	0	0	0	0	0	0	2.86	0	0	0.44	0.476667
WBGene00045151	F17C11.14	0	0	0	0	0	0	0	0	0	0	0	0	0	0	0	0	0	0	0	0	0	0	0	0	0	0
WBGene00050890		2	1	1	0	0	0	0	0	0	0	0	0	0.66	0.32	0.26	0	0	0	0	0	0	0	0	0	0.206667	0
WBGene00172481	21ur-14649	0	0	0	0	0	0	0	0	0	0	0	0	0	0	0	0	0	0	0	0	0	0	0	0	0	0
WBGene00169695	21ur-13802	0	0	0	0	0	0	0	0	0	0	0	0	0	0	0	0	0	0	0	0	0	0	0	0	0	0
WBGene00012530	Y32F6A.5	2586.51	2987.95	2899.46	3017.99	2929.57	2466.15	3372.38	3023.23	3496.83	2943.33	3068.09	3377.11	82.81	97.39	81.02	89.59	90.26	80.02	93.34	83.39	99.23	89.89	78.17	99.47	86.8483	90.5817
WBGene00005650		0	0	0	0	0	2	7	7	8	4	2	4	0	0	0	0	0	0.08	0.25	0.25	0.29	0.16	0.07	0.15	0.0133333	0.195
WBGene00005651		2	0	0	0	0	3	0	3	7	3	4	3	0.08	0	0	0	0	0.12	0	0.11	0.25	0.12	0.13	0.11	0.0333333	0.12
WBGene00005723	srv-12	1	1	0	0	0	0	1	0	0	0	0	0	0.05	0.05	0	0	0	0	0.04	0	0	0	0	0	0.0166667	0.00666667
WBGene00014282		0	0	0	0	0	0	0	0	0	0	0	0	0	0	0	0	0	0	0	0	0	0	0	0	0	0
WBGene00003403	mps-1	25	22	13	34	11	12	11	6	6	4	8	7	0.95	0.86	0.43	1.2	0.41	0.46	0.36	0.2	0.2	0.15	0.24	0.25	0.718333	0.233333
WBGene00016296		0	0	0	0	1	0	0	1	0	0	0	0	0	0	0	0	0.05	0	0	0.05	0	0	0	0	0.00833333	0.00833333
WBGene00009689	F44E5.2	4	2	1	5	2	4	2	1	2	2	3	4	0.12	0.06	0.03	0.13	0.06	0.12	0.05	0.03	0.05	0.06	0.07	0.11	0.0866667	0.0616667
WBGene00016301		9	5	5	5	4	9	2	0	0	3	2	2	0.5	0.28	0.24	0.25	0.21	0.5	0.1	0	0	0.16	0.09	0.1	0.33	0.075
WBGene00166934	21ur-11064	0	0	0	0	0	0	0	0	0	0	0	0	0	0	0	0	0	0	0	0	0	0	0	0	0	0
WBGene00006394	taf-11.2	594	691	410	543	625	391	681	346	527	268	345	250	26.79	31.73	15.98	22.51	27.2	17.74	26.64	13.57	20.96	11.59	12.4	10.36	23.6583	15.92
WBGene00019459	K06H7.8	1	0	1	5	0	0	58	46	45	36	33	61	0.04	0	0.03	0.18	0	0	1.97	1.56	1.55	1.35	1.03	2.2	0.0416667	1.61
WBGene00008000	slc-17.2	3773	3616	3840	3784	4016	3680	2739	2724	3409	2556	3085	2514	84.54	83.25	74.87	79.12	87.44	83.75	53.1	52.82	67.22	54.74	55.31	52.03	82.1617	55.87
WBGene00001660	gop-1	510	548	367	410	460	433	382	220	338	248	227	251	6.64	7.33	4.19	5.01	5.87	5.75	4.3	2.48	3.89	3.09	2.38	3.01	5.79833	3.19167
WBGene00172287	21ur-12247	0	0	0	0	0	0	0	0	0	0	0	0	0	0	0	0	0	0	0	0	0	0	0	0	0	0
WBGene00044907		0	0	0	0	0	0	0	0	0	0	0	0	0	0	0	0	0	0	0	0	0	0	0	0	0	0
WBGene00044139	F42D1.4	3	4	2	2	2	2	2	3	4	2	6	1	0.77	1	0.41	0.42	0.46	0.48	0.45	0.69	0.9	0.5	1.15	0.23	0.59	0.653333
WBGene00199765	C44E12.7	0	0	0	0	0	0	0	0	0	0	0	0	0	0	0	0	0	0	0	0	0	0	0	0	0	0
WBGene00009533	F38B7.2	110	135	134	138	125	121	162	125	94	119	162	115	5.96	7.44	6.26	6.84	6.56	6.7	7.65	5.91	4.52	6.19	7.02	5.72	6.62667	6.16833
WBGene00001980	hmr-1	8341.83	7819.2	8720.35	7894.55	9935.38	9000.58	4606.36	4984.75	5243.89	4649.46	5814.3	4807.31	68.31	67.2	64.36	62.02	79.65	74.93	32.7	36.12	39.51	37.06	39.79	37.44	69.4117	37.1033
WBGene00017504	F16B4.2	80	58	48	54	42	50	18	12	13	16	12	19	3.24	2.39	1.69	2.02	1.65	2.04	0.63	0.42	0.46	0.62	0.39	0.71	2.17167	0.538333
WBGene00021099	W08F4.10	0	1	0	0	0	0	0	0	0	0	0	0	0	0.15	0	0	0	0	0	0	0	0	0	0	0.025	0
WBGene00000151	apn-1	707.56	754.58	463.55	646.18	593.31	490.77	600.59	262.03	367.02	191.51	260.35	206.8	25.5	27.75	14.5	21.52	20.7	17.85	18.76	8.19	11.66	6.61	7.5	6.86	21.3033	9.93
WBGene00197885	F43D2.11	0	0	0	0	0	0	0	0	0	0	0	0	0	0	0	0	0	0	0	0	0	0	0	0	0	0
WBGene00044938	C27H5.9	1	0	0	0	0	0	0	2	1	0	0	0	0	0	0	0	0	0	0	0	0	0	0	0	0	0
WBGene00001134	eat-3	1999.31	2083.01	1628.01	1812.33	2003.59	1688.23	1983.92	1349.43	1714.79	1275.09	1381.06	1397.15	16.82	18.72	11.07	13.73	16.08	14.56	15.4	8.7	12.87	10.01	8.35	10.6	15.1633	10.9883
WBGene00006864	npr-16	265.65	206.82	341.32	307.26	225.62	308.17	347.17	344.51	298.84	307.37	380.18	366.83	4.83	3.82	5.2	5.17	3.98	5.39	5.25	5.13	4.5	4.99	5.21	5.87	4.73167	5.15833
WBGene00000978	dhs-15	47	42	55	65	44	65	24	28	28	22	21	13	2.26	2.05	2.28	2.86	2.04	3.14	1	1.17	1.19	1.01	0.8	0.57	2.43833	0.956667
WBGene00014370	F40G12.13	0	0	0	0.76	0.33	0	0.67	0	0	0	0	0.33	0	0	0	4.78	2.59	0	6.38	0	0	0	0	2.99	1.22833	1.56167
WBGene00046495	21ur-765	0	0	0	0	0	0	0	0	0	0	0	0	0	0	0	0	0	0	0	0	0	0	0	0	0	0
WBGene00010047	F54D1.6	1869	1834	1500	1580	1288	1492	1372	938	865	808	929	986	14.85	14.97	10.47	11.8	10.01	12.08	9.43	6.42	6.06	6.13	5.95	7.23	12.3633	6.87
WBGene00004042	plk-1	6105	6541	6503	6334	7149	5947	4109	4129	5754	4291	4821	3977	93.89	104.81	87.09	90.73	109.19	93.13	54.49	53.37	77.51	63.8	59.21	56.16	96.4733	60.7567
WBGene00004258	pyc-1	8336.39	8630.85	9167.21	9004.86	9701.96	9162.44	10676.3	10043.4	9377.53	9856.14	12673.9	10299.7	139.44	171.6	144.48	139.41	145.67	157.05	142.85	185.88	141.02	158.38	181.15	155.33	149.608	160.768
WBGene00021566	Y45G12C.3	1.5	0	0.5	3	1	1	1	0.5	0	1	0.5	0	0.44	0	0.12	0.71	0.26	0.27	0.26	0.13	0	0.29	0.11	0	0.3	0.131667
WBGene00011870	T20G5.8	335	257	350	375	403	352	525	500	523	343	402	429	61.12	46.33	52.33	58.36	67.69	61.72	83.86	81.76	84.4	60.94	56.18	70.83	57.925	72.995
WBGene00015627	C09B9.2	3	0	1	1	5	2	111	77	103	91	78	75	0.14	0	0.04	0.04	0.22	0.09	4.38	3.05	4.13	3.97	2.83	3.14	0.0883333	3.58333
WBGene00013103	Y51H4A.7	674	616	824	708	804	786	708	876	878	701	902	879	12.56	11.76	13.44	12.32	14.61	14.87	11.42	14.1	14.42	12.49	13.5	15.1	13.26	13.505
WBGene00020041	R13A1.1	2	5	1	1	0	0	0	0	0	0	0	0	1.11	2.67	0.42	0.42	0	0	0	0	0	0	0	0	0.77	0
WBGene00022916		0	0	0	0	0	0	0	0	0	0	0	0	0	0	0	0	0	0	0	0	0	0	0	0	0	0
WBGene00044791	bnc-1	1	5	5	2	2	0	8	6	4	6	11	5	0.08	0.39	0.33	0.14	0.15	0	0.53	0.4	0.27	0.44	0.66	0.35	0.181667	0.441667
WBGene00200120	K02D7.8	0	0	0	0	0	0	0	0	0	0	0	0	0	0	0	0	0	0	0	0	0	0	0	0	0	0
WBGene00201543	F43B10.4	0	0	0	0	0	0	0	0	0	0	0	0	0	0	0	0	0	0	0	0	0	0	0	0	0	0
WBGene00202326	F43B10.5	0	0	0	0	0	0	0	0	0	0	0	0	0	0	0	0	0	0	0	0	0	0	0	0	0	0
WBGene00019536	rpi-2	233	168	250	254	222	215	66	63	47	44	72	46	5.45	4.02	5.1	5.53	5.05	5.09	1.34	1.27	0.97	0.98	1.35	0.99	5.04	1.15
WBGene00200270	F43B10.3	0	0	0	0	0	0	0	0	0	0	0	0	0	0	0	0	0	0	0	0	0	0	0	0	0	0
WBGene00198024	H08J11.6	0	0	0	0	0	0	0	0	0	0	0	0	0	0	0	0	0	0	0	0	0	0	0	0	0	0
WBGene00199543	H08J11.7	0	0	0	0	0	0	0	0	0	0	0	0	0	0	0	0	0	0	0	0	0	0	0	0	0	0
WBGene00196472	H08J11.4	0	0	0	0	0	0	0	0	0	0	0	0	0	0	0	0	0	0	0	0	0	0	0	0	0	0
WBGene00196627	H08J11.5	0	0	0	0	0	0	0	0	0	0	0	0	0	0	0	0	0	0	0	0	0	0	0	0	0	0
WBGene00195815	H08J11.3	0	0	0	0	0	0	0	0	0	0	0	0	0	0	0	0	0	0	0	0	0	0	0	0	0	0
WBGene00001237	elc-2	11	6	8	6	1	6	4	2	2	0	5	3	1.27	0.7	0.78	0.61	0.11	0.68	0.4	0.2	0.2	0	0.45	0.32	0.691667	0.261667
WBGene00086567	C05C10.8	7	7	2	1	3	2	0	2	0	4	2	0	1.15	1.14	0.27	0.14	0.46	0.32	0	0.29	0	0.64	0.25	0	0.58	0.196667
WBGene00199721	H08J11.8	0	0	0	0	0	0	0	0	0	0	0	0	0	0	0	0	0	0	0	0	0	0	0	0	0	0
WBGene00200087	H08J11.9	0	0	0	0	0	0	0	0	0	0	0	0	0	0	0	0	0	0	0	0	0	0	0	0	0	0
WBGene00011893	T21C9.6	387	371	267	356	319	314	441	169	191	170	191	174	3.87	3.81	2.34	3.34	3.12	3.2	3.81	1.46	1.68	1.62	1.54	1.61	3.28	1.95333
WBGene00001068	dpy-6	275	393	206	246	211	216	1218	1198	392	589	693	899	2.54	3.73	1.67	2.13	1.91	2.03	9.74	9.54	3.19	5.2	5.16	7.67	2.335	6.75
WBGene00173948	21ur-11181	0	0	0	0	0	0	0	0	0	0	0	0	0	0	0	0	0	0	0	0	0	0	0	0	0	0
WBGene00013854	cyc-2.2	15	2	10	6	5	9	401	265	287	263	264	249	3.08	0.4	1.67	1.04	0.94	1.77	72.21	48.97	52.15	52.71	41.3	46.18	1.48333	52.2533
WBGene00007795	C28D4.8	0	0	1	0	1	0	16.58	17.1	18.6	16.49	9.77	10.14	0	0	0.03	0	0.04	0	0.56	0.58	0.64	0.62	0.31	0.37	0.0116667	0.513333
WBGene00022989		0	0	0	0	0	0	0	0	0	0	0	0	0	0	0	0	0	0	0	0	0	0	0	0	0	0
WBGene00305093	C16C8.27	0	0	0	0	1	1	0	0	0	0	0	0	0	0	0	0	0.08	0.08	0	0	0	0	0	0	0.0266667	0
WBGene00006063	sto-1	1424.8	1163	1698.85	1400	1572	1545.73	512.13	555.65	720	482.19	513	507.68	43.31	35.08	45.02	39.34	46.45	47.56	13.28	14.42	19.07	14.04	12.55	13.94	42.7933	14.55
WBGene00015948	C18A11.2	126	94	132	114	71	106	50	21	28	24	67	30	28.43	20.81	24.08	21.52	14.57	22.73	9.91	4.28	5.59	5.3	11.47	6.1	22.0233	7.10833
WBGene00002097	ins-14	6	8	5	10	4	7	7	7	2	3	12	1	4.26	5.44	2.66	5.26	2.4	4.45	4.48	4.65	1.26	2.16	6.12	0.63	4.07833	3.21667
WBGene00045122	F22B3.10	4	8	3	1	2	2	3	3	2	2	3	0	0.22	0.4	0.14	0.05	0.11	0.11	0.14	0.14	0.1	0.11	0.13	0	0.171667	0.103333
WBGene00020672	T22B7.3	927	733	566	675	402	911	350	198	94	150	188	193	46.5	37.39	24.49	31.03	19.42	45.88	15.23	8.65	4.16	7.22	7.5	8.89	34.1183	8.60833
WBGene00021799	Y53G8AL.1	50	53	51	47	54	83	18	23	20	9	18	16	0.55	0.59	0.49	0.48	0.58	0.92	0.17	0.22	0.19	0.09	0.16	0.16	0.601667	0.165
WBGene00003031	lin-46	21	13	16	22	15	18	48	29	12	14	16	26	0.67	0.42	0.44	0.65	0.46	0.58	1.32	0.8	0.34	0.43	0.41	0.76	0.536667	0.676667
WBGene00048371	21ur-1100	0	0	0	0	0	0	0	0	0	0	0	0	0	0	0	0	0	0	0	0	0	0	0	0	0	0
WBGene00019310		38.96	29.28	52	53.58	58.32	68.47	2	4	10.3	6.83	9.58	9	1.8	1.38	2.08	2.28	2.6	3.18	0.08	0.16	0.42	0.3	0.35	0.38	2.22	0.281667
WBGene00013961	ZK285.2	3	0	2	8	3	3	4	3	2	0	6	1	0.29	0	0.16	0.68	0.27	0.28	0.33	0.25	0.17	0	0.45	0.09	0.28	0.215
WBGene00048358	21ur-3227	0	0	0	0	0	0	0	0	0	0	0	0	0	0	0	0	0	0	0	0	0	0	0	0	0	0
WBGene00048333	21ur-2302	0	0	0	0	0	0	0	0	0	0	0	0	0	0	0	0	0	0	0	0	0	0	0	0	0	0
WBGene00009803	F47B8.2	1654	1757	2058	2024	1730	1595	1089	1069	808	863	1363	1014	118.33	128.05	126.35	132.66	119.73	115.02	67.4	67.58	51.69	61.05	76.82	67.04	123.357	65.2633
WBGene00048291	21ur-941	0	0	0	0	0	0	0	0	0	0	0	0	0	0	0	0	0	0	0	0	0	0	0	0	0	0
WBGene00200845	ZC373.8	0	0	0	0	0	0	0	0	0	0	0	0	0	0	0	0	0	0	0	0	0	0	0	0	0	0
WBGene00077727	mir-1821	0	0	0	0	0	0	0	0	0	0	0	0	0	0	0	0	0	0	0	0	0	0	0	0	0	0
WBGene00045353	mir-792	0	0	0	0	0	0	0	0	0	0	0	0	0	0	0	0	0	0	0	0	0	0	0	0	0	0
WBGene00023315		0	0	0	2	0.52	1	1	0	0	0	0	2	0	0	0	0.23	0.06	0.13	0.12	0	0	0	0	0.24	0.07	0.06
WBGene00048397	21ur-4321	0	0	0	0	0	0	0	0	0	0	0	0	0	0	0	0	0	0	0	0	0	0	0	0	0	0
WBGene00048395	21ur-3702	0	0	0	0	0	0	0	0	0	0	0	0	0	0	0	0	0	0	0	0	0	0	0	0	0	0
WBGene00014596		0	0	0	0	0	0	0	0	0	0	0	0	0	0	0	0	0	0	0	0	0	0	0	0	0	0
WBGene00014597		0	0	0	0	0	0	0	0	0	0	0	0	0	0	0	0	0	0	0	0	0	0	0	0	0	0
WBGene00014598		0	0	0	0	0	0	0	0	0	0	0	0	0	0	0	0	0	0	0	0	0	0	0	0	0	0
WBGene00014599		0	0	0	0	0	0	0	0	0	0	0	0	0	0	0	0	0	0	0	0	0	0	0	0	0	0
WBGene00009878	F49C12.9	2373	2379	2733	2443	2963	2622	1462	1710	2157	1732	2183	1550	90.99	93.03	90.86	86.45	109.91	101.38	48.6	56.92	72.93	63.63	66.85	54.67	95.4367	60.6
WBGene00013617		0.5	1	0	0	1	0.5	0.5	0.5	0.5	0	0.5	0	0.05	0.11	0	0	0.1	0.05	0.05	0.05	0.05	0	0.04	0	0.0516667	0.0316667
WBGene00020656	T21E12.5	0	4	1	3	0	1	27	19	10	7	8	19	0	0.37	0.08	0.25	0	0.09	2.14	1.52	0.81	0.62	0.57	1.59	0.131667	1.20833
WBGene00000979	dhs-16	58	52	47	76	44	65	75	38	25	19	42	37	1.89	1.73	1.33	2.29	1.39	2.14	2.12	1.07	0.72	0.59	1.09	1.11	1.795	1.11667
WBGene00010507	K02E2.6	188	197	170	197	153	149	186	140	107	82	131	120	17.14	17.1	12.27	15.87	12.88	12.89	14.15	9.76	8.05	6.47	8.8	9.22	14.6917	9.40833
WBGene00001991	hot-6	74.41	122.19	110.32	121.82	96.95	99.06	78.17	59.71	25.22	30.76	51.94	30.45	5.45	9.05	6.91	8.07	6.79	7.23	4.98	3.83	1.63	2.17	3.01	2.04	7.25	2.94333
WBGene00017454		3	3	2	2	3	3	0	1	2	0	0	1	0.09	0.09	0.05	0.05	0.08	0.09	0	0.02	0.05	0	0	0.03	0.075	0.0166667
WBGene00173877	21ur-7440	0	0	0	0	0	0	0	0	0	0	0	0	0	0	0	0	0	0	0	0	0	0	0	0	0	0
WBGene00050474	21ur-4060	0	0	0	0	0	0	0	0	0	0	0	0	0	0	0	0	0	0	0	0	0	0	0	0	0	0
WBGene00005779	srw-32	0	0	0	0	0	0	0	0	0	0	0	0	0	0	0	0	0	0	0	0	0	0	0	0	0	0
WBGene00006278	str-252	2	0	3	0	1	0	0	0	0	0	0	0	0.09	0	0.11	0	0.04	0	0	0	0	0	0	0	0.04	0
WBGene00012182	osta-3	1225	1157	1302	1267	1374	1289	607	703	883	718	912	712	40.76	39.89	37.73	39.28	44.68	43.61	17.52	20.42	26.07	22.84	24.3	22.06	40.9917	22.2017
WBGene00010074	irld-34	13	24	9	29	14	6	7	2	6	1	2	3	0.45	0.85	0.27	0.93	0.47	0.21	0.21	0.06	0.18	0.03	0.06	0.1	0.53	0.106667
WBGene00016775		0	0	0	0	0	0	0	0	0	0	0	0	0	0	0	0	0	0	0	0	0	0	0	0	0	0
WBGene00003665		0	0	0	0	0	0	0	0	0	1	0	0	0	0	0	0	0	0	0	0	0	0.04	0	0	0	0.00666667
WBGene00202460	K08A8.31	0	0	0	0	0	0	0	0	0	0	0	0	0	0	0	0	0	0	0	0	0	0	0	0	0	0
WBGene00202160	K08A8.30	0	0	0	0	0	0	0	0	0	0	0	0	0	0	0	0	0	0	0	0	0	0	0	0	0	0
WBGene00198017	R107.10	0	0	0	0	0	0	0	0	0	0	0	0	0	0	0	0	0	0	0	0	0	0	0	0	0	0
WBGene00201514	R107.11	0	0	0	0	0	0	0	0	0	0	0	0	0	0	0	0	0	0	0	0	0	0	0	0	0	0
WBGene00198961	C54G7.13	0	0	0	0	0	0	0	0	0	0	0	0	0	0	0	0	0	0	0	0	0	0	0	0	0	0
WBGene00021320	Y34B4A.4	213	197	171	174	139	192	136	102	91	81	98	78	3.31	3.15	2.28	2.45	2.06	3.03	1.71	1.3	1.14	1.11	1.13	1.04	2.71333	1.23833
WBGene00045419	lsy-12	1753	1651	1519	1538	1810	1677	1006	1131	1356	1144	1271	1136	20.96	20.78	16.36	18.12	22.24	20.03	10.33	12.6	16.4	13.53	12.57	12.87	19.7483	13.05
WBGene00016934	mboa-3	754	682	734	750	677	702	1018	1062	936	782	980	830	18.63	17.25	15.82	17.25	16.27	17.58	21.79	22.71	20.39	18.49	19.42	18.9	17.1333	20.2833
WBGene00008102	C44H9.7	89	78	74	76	73	69	10	5	10	6	2	2	2.93	2.62	2.2	2.32	2.46	2.29	0.29	0.14	0.29	0.19	0.05	0.09	2.47	0.175
WBGene00017850	F27B10.1	88.25	120.91	99.01	89.18	89.64	91.09	59.68	36.78	25.31	37.21	40.37	44	14.02	16.99	11.11	13.3	16.53	12.82	10.05	5.61	4.26	5.04	5.32	5.93	14.1283	6.035
WBGene00015414	C04C3.4	0	0	0	0	1	0	0	0	0	0	0	0	0	0	0	0	8.51	0	0	0	0	0	0	0	1.41833	0
WBGene00219970	F54F12.6	0	0	0	0	0	0	0	0	0	0	0	0	0	0	0	0	0	0	0	0	0	0	0	0	0	0
WBGene00195913	F54F12.4	0	0	0	0	0	0	0	0	0	0	0	0	0	0	0	0	0	0	0	0	0	0	0	0	0	0
WBGene00202410	F54F12.5	0	0	0	0	0	0	0	0	0	0	0	0	0	0	0	0	0	0	0	0	0	0	0	0	0	0
WBGene00077548	F21C3.7	3.53	4.42	4.31	0	0	0	33.68	30.84	29.82	18.74	35.2	22.92	0.55	0.69	0.56	0	0	0	4.61	4.31	4.13	2.85	4.25	3.26	0.3	3.90167
WBGene00015816	C16A11.3	320	320	337	306	382	359	256	240	280	263	293	264	14.65	14.92	13.31	12.87	16.87	16.51	10.15	9.55	11.28	11.55	10.69	11.11	14.855	10.7217
WBGene00201632	F48C5.8	0	0	0	0	0	0	0	0	0	0	0	0	0	0	0	0	0	0	0	0	0	0	0	0	0	0
WBGene00197327	F48C5.7	0	0	0	0	0	0	0	0	0	0	0	0	0	0	0	0	0	0	0	0	0	0	0	0	0	0
WBGene00196383	F48C5.6	0	0	0	0	0	0	0	0	0	0	0	0	0	0	0	0	0	0	0	0	0	0	0	0	0	0
WBGene00195818	F48C5.5	0	0	0	0	0	0	0	0	0	0	0	0	0	0	0	0	0	0	0	0	0	0	0	0	0	0
WBGene00195614	F48C5.4	0	0	0	0	0	0	0	0	0	0	0	0	0	0	0	0	0	0	0	0	0	0	0	0	0	0
WBGene00195418	F48C5.3	0	0	0	0	0	0	0	0	0	0	0	0	0	0	0	0	0	0	0	0	0	0	0	0	0	0
WBGene00043994	C07A9.12	106	115	104	96	94	123	38	27	30	25	22	36	5.29	5.84	4.48	4.4	4.52	6.17	1.65	1.17	1.32	1.2	0.87	1.65	5.11667	1.31
WBGene00002271	lec-8	4121	3676	4306	4270	5725	3969	3650	3717	4647	3430	3622	3234	374.29	336.32	331.78	347.24	493.62	356.79	288.38	296.69	372.59	300.24	258.5	268.47	373.34	297.478
WBGene00020772	T24E12.2	4	2	4	1	5	1	0	0	0	0	3	0	0.26	0.13	0.22	0.06	0.31	0.07	0	0	0	0	0.16	0	0.175	0.0266667
WBGene00047402	21ur-4242	0	0	0	0	0	0	0	0	0	0	0	0	0	0	0	0	0	0	0	0	0	0	0	0	0	0
WBGene00004133	abu-13	1000	905	980	1054	901	1065	1771	1751	1144	1262	1678	1605	22.15	20.53	18.95	21.76	19.42	23.93	33.98	33.55	22.34	26.74	29.84	32.77	21.1233	29.87
WBGene00005015	spt-5	2568	2743	1825	2167	2660	2375	1954	1451	2022	1475	1593	1562	25.14	27.57	15.68	19.91	25.45	23.69	16.55	12.25	17.44	13.79	12.57	14.12	22.9067	14.4533
WBGene00010472	cdr-7	107	92	91	117	120	107	146	126	132	94	102	104	4.91	4.3	3.61	4.93	5.31	4.94	5.81	5.03	5.34	4.13	3.76	4.38	4.66667	4.74167
WBGene00020628	T20F5.6	2501.84	2543.66	2372.65	2409.66	2998.97	2352.25	1440.19	1662.37	2093.08	1818.1	2158.09	1617.56	29.49	31.66	24.32	26.46	34.69	28.06	14.19	16.54	21.53	20.66	19.66	17	29.1133	18.2633
WBGene00202097	C05B10.20	0	0	0	0	0	0	0	0	0	0	0	0	0	0	0	0	0	0	0	0	0	0	0	0	0	0
WBGene00022519	cdk-14	434	369	420	432	367	398	256	249	202	188	248	280	10.79	9.08	8.91	9.95	8.83	9.77	5.31	5.14	4.59	4.32	4.95	6.2	9.555	5.085
WBGene00000256	bli-6	139	73	299	113	120	157	8470	9179.26	8872.33	8854	11078.3	9209.51	6.67	3.57	12.4	4.98	5.55	7.58	352.81	383.48	375.73	407.76	423.52	406.3	6.79167	391.6
WBGene00012946	Y47H9B.2	2	5	8	6	12	13	20	12	19	5	12	24	0.1	0.24	0.33	0.27	0.56	0.63	0.84	0.5	0.81	0.23	0.46	1.06	0.355	0.65
WBGene00010100	F55C9.3	8	11	9	20	9	5	2	7	5	1	5	5	0.81	1.1	0.8	1.81	0.86	0.51	0.17	0.68	0.46	0.1	0.39	0.46	0.981667	0.376667
WBGene00021032	clec-118	6	3	3	3	4	3	11	11	12	2	2	10	0.47	0.22	0.19	0.2	0.28	0.39	0.85	0.71	0.78	0.26	0.2	0.67	0.291667	0.578333
WBGene00004922	snt-2	570	525	621	642	635	586	507	513	464	434	651	496	11.69	11.03	11.13	12.28	12.68	12.2	9	9.1	8.39	8.51	10.72	9.38	11.835	9.18333
WBGene00196315	Y24D9A.11	0	0	0	0	0	0	0	0	0	0	0	0	0	0	0	0	0	0	0	0	0	0	0	0	0	0
WBGene00045085	Y24D9A.10	0	0	0	0	0	0	0.54	0	0	0	0	0	0	0	0	0	0	0	0	0	0	0	0	0	0	0
WBGene00220137	Y24D9A.13	0	0	0	0	0	0	0	0	0	0	0	0	0	0	0	0	0	0	0	0	0	0	0	0	0	0
WBGene00199529	Y24D9A.12	0	0	0	0	0	0	0	0	0	0	0	0	0	0	0	0	0	0	0	0	0	0	0	0	0	0
WBGene00235373	Y24D9A.14	0	0	1.01	0	0	1	0	0	0	0	0	0	0	0	1.38	0	0	1.65	0	0	0	0	0	0	0.505	0
WBGene00172277	21ur-14982	0	0	0	0	0	0	0	0	0	0	0	0	0	0	0	0	0	0	0	0	0	0	0	0	0	0
WBGene00172732	21ur-6093	0	0	0	0	0	0	0	0	0	0	0	0	0	0	0	0	0	0	0	0	0	0	0	0	0	0
WBGene00173122	21ur-7724	0	0	0	0	0	0	0	0	0	0	0	0	0	0	0	0	0	0	0	0	0	0	0	0	0	0
WBGene00173213	21ur-8177	0	0	0	0	0	0	0	0	0	0	0	0	0	0	0	0	0	0	0	0	0	0	0	0	0	0
WBGene00173626	21ur-7675	0	0	0	0	0	0	0	0	0	0	0	0	0	0	0	0	0	0	0	0	0	0	0	0	0	0
WBGene00173638	21ur-12415	0	0	0	0	0	0	0	0	0	0	0	0	0	0	0	0	0	0	0	0	0	0	0	0	0	0
WBGene00012821	Y43F8B.11	80	65	64	72	37	70	47	26	23	16	26	29	8.58	7	5.79	6.85	3.75	7.39	4.39	2.46	2.18	1.66	2.18	2.84	6.56	2.61833
WBGene00174071	21ur-8026	0	0	0	0	0	0	0	0	0	0	0	0	0	0	0	0	0	0	0	0	0	0	0	0	0	0
WBGene00017423	F13C5.2	1074	1073	1060	1219	1141	1083	446	372	503	328	311	335	27.1	27.7	23.32	28.61	27.99	27.69	9.75	8.12	11.19	7.92	6.29	7.79	27.0683	8.51
WBGene00174681	21ur-5587	0	0	0	0	0	0	0	0	0	0	0	0	0	0	0	0	0	0	0	0	0	0	0	0	0	0
WBGene00007357	C06A12.3	204	181	219	228	177	181	181	128	166	122	124	136	11.69	10.1	11.14	12.83	11.15	10.98	8.29	6.17	7.85	6.26	5.89	6.62	11.315	6.84667
WBGene00043705	egrh-2	92	150	95	126	84	83	110	49	85	79	74.28	74	3.37	5.6	3.43	4.94	2.98	4.32	3.49	2.8	3.26	2.79	2.18	2.92	4.10667	2.90667
WBGene00011708	T11B7.5	182	162	206	185	120	198	196	130	85	92	113	162	16.15	14.49	15.52	14.72	10.12	17.4	15.13	10.13	6.66	7.87	7.88	13.14	14.7333	10.135
WBGene00005815	srw-68	0	0	1	1	0	3	0	1	0	2	0	0	0	0	0.03	0.04	0	0.12	0	0.04	0	0.09	0	0	0.0316667	0.0216667
WBGene00171417	21ur-13581	0	0	0	0	0	0	0	0	0	0	0	0	0	0	0	0	0	0	0	0	0	0	0	0	0	0
WBGene00005221	srg-64	0	0	0	0	0	0	0	0	0	0	0	0	0	0	0	0	0	0	0	0	0	0	0	0	0	0
WBGene00014018	ZK632.11	991	1113	827	1129	753	608	815	364	501	339	373	337	28.73	32.98	20.87	30.38	21.19	17.83	20.47	9.14	12.81	9.41	8.66	9	25.33	11.5817
WBGene00013626	srz-54	0	0	2	0	0	0	0	0	0	0	0	0	0	0	0.09	0	0	0	0	0	0	0	0	0	0.015	0
WBGene00020067	clec-158	3	5	4	2	4	5	0	4	1	1	0	1	0.25	0.41	0.28	0.15	0.31	0.41	0	0.29	0.07	0.08	0	0.08	0.301667	0.0866667
WBGene00167992	21ur-6035	0	0	0	0	0	0	0	0	0	0	0	0	0	0	0	0	0	0	0	0	0	0	0	0	0	0
WBGene00010748	K10D11.4	0	0	0	0	0	0	0	0	0	1	0	0	0	0	0	0	0	0	0	0	0	0.03	0	0	0	0.005
WBGene00168099	21ur-10095	0	0	0	0	0	0	0	0	0	0	0	0	0	0	0	0	0	0	0	0	0	0	0	0	0	0
WBGene00196003	F22D3.7	0	0	0	0	0	0	0	0	0	0	0	0	0	0	0	0	0	0	0	0	0	0	0	0	0	0
WBGene00167903	21ur-7298	0	0	0	0	0	0	0	0	0	0	0	0	0	0	0	0	0	0	0	0	0	0	0	0	0	0
WBGene00167943	21ur-5864	0	0	0	0	0	0	0	0	0	0	0	0	0	0	0	0	0	0	0	0	0	0	0	0	0	0
WBGene00167955	21ur-15661	0	0	0	0	0	0	0	0	0	0	0	0	0	0	0	0	0	0	0	0	0	0	0	0	0	0
WBGene00167986	21ur-5955	0	0	0	0	0	0	0	0	0	0	0	0	0	0	0	0	0	0	0	0	0	0	0	0	0	0
WBGene00000853	cut-6	459	362	603	611	551	549	95	123	77	83	130	94	9.83	7.9	11.3	12.32	11.65	12	1.77	2.3	1.49	1.68	2.27	1.87	10.8333	1.89667
WBGene00168211	21ur-8629	0	0	0	0	0	0	0	0	0	0	0	0	0	0	0	0	0	0	0	0	0	0	0	0	0	0
WBGene00003221	mes-3	1771	1818	1242	1506	1610	1549	1098	611	891	628	611	619	21.85	22.95	13.43	17.37	19.45	19.41	11.69	6.48	9.65	7.36	6.05	7.05	19.0767	8.04667
WBGene00012452	Y17D7B.4	310	346	294	354	318	321	347	251	273	212	268	270	25.99	29.27	20.97	26.68	25.37	26.7	25.29	18.46	20.2	17.12	17.69	20.71	25.83	19.9117
WBGene00000902	daf-6	153	161	119	157	137	144	264	160	114	96	157	172	2	2.16	1.36	1.92	1.75	1.92	2.99	1.81	1.31	1.2	1.65	2.08	1.85167	1.84
WBGene00021596	spsb-2	2279.36	2377.01	2711.11	2511.63	3043.31	2562.34	1165	1290	2013.69	1493.55	1832.77	1183	103.57	110.92	106.93	105.6	134.22	117.36	46.3	51.35	80.91	65.42	66.7	49.67	113.1	60.0583
WBGene00006767	unc-31	369	286	213	249	225	290	126	138	88	124	172	139	5.96	5.86	2.74	3.15	4.37	4.7	2.98	1.04	0.69	1.7	1.75	1.17	4.46333	1.555
WBGene00017227	F07G6.8	3	5	9	3	8	7	0	2	0	1	2	0	1.08	1.75	2.54	0.86	2.55	2.34	0	0.66	0	0.36	0.54	0	1.85333	0.26
WBGene00002297	ect-2	3130	3179	2988	2934	3839	3111	1619	2085	2604	2326	2774	2036	35.03	36.48	29.35	30.82	42	35.44	15.63	20.08	25.66	24.82	24.97	20.99	34.8533	22.025
WBGene00003087	lsy-2	785	764	839	759	949	925	405	382	514	417	442	396	20.11	19.98	18.48	17.85	23.49	23.86	8.87	8.31	11.48	10.05	8.95	9.26	20.6283	9.48667
WBGene00048933	21ur-4982	0	0	0	0	0	0	0	0	0	0	0	0	0	0	0	0	0	0	0	0	0	0	0	0	0	0
WBGene00048973	21ur-1932	0	0	0	0	0	0	0	0	0	0	0	0	0	0	0	0	0	0	0	0	0	0	0	0	0	0
WBGene00005669	sru-6	1	0	0	2	0	0	0	0	0	0	0	0	0.05	0	0	0.09	0	0	0	0	0	0	0	0	0.0233333	0
WBGene00048834	21ur-4603	0	0	0	0	0	0	0	0	0	0	0	0	0	0	0	0	0	0	0	0	0	0	0	0	0	0
WBGene00048649	21ur-2950	0	0	0	0	0	0	0	0	0	0	0	0	0	0	0	0	0	0	0	0	0	0	0	0	0	0
WBGene00048708	21ur-1806	0	0	0	0	0	0	0	0	0	0	0	0	0	0	0	0	0	0	0	0	0	0	0	0	0	0
WBGene00048541	21ur-3417	0	0	0	0	0	0	0	0	0	0	0	0	0	0	0	0	0	0	0	0	0	0	0	0	0	0
WBGene00048595	21ur-2349	0	0	0	0	0	0	0	0	0	0	0	0	0	0	0	0	0	0	0	0	0	0	0	0	0	0
[truncated: 44,928 more rows]

## Sheet: lipidomics
Lipid	Mode	bw1	bw2	bw3	bw4	bw5	bw6	lpp1	lpp2	lpp3	lpp4	lpp5	lpp6
PE(17:1/19:1)	negative ion	8.75888	8.78469	8.7449	8.71539	8.77525	8.73277	8.86953	9.25642	8.95814	9.00832	9.03882	8.95258
PMe(16:0/18:1)	negative ion	8.97961	8.73386	8.47798	8.40389	8.35955	8.59718	8.66012	8.49819	8.60765	8.44574	8.44329	8.21159
PE(16:1/18:1)	negative ion	9.55883	9.55101	9.61077	9.61561	9.59947	9.61167	9.51469	9.50003	9.4558	9.45332	9.48423	9.40133
PE(17:1/16:1)	negative ion	9.14386	9.15369	9.2077	9.18672	9.15208	9.16875	9.16775	8.94097	9.03871	9.18828	9.09452	9.09471
PS(18:1/18:2)	negative ion	9.09499	9.04288	7.33048	9.11318	9.06449	9.07975	9.13697	7.77583	9.13075	8.94985	9.10125	9.099
PE(19:1/18:1)	negative ion	8.94419	8.94162	8.96281	8.87772	8.94292	8.91585	9.07979	9.02124	9.09297	9.14424	9.18188	9.10804
PE(18:1/18:1)	negative ion	9.55866	9.53552	9.60821	9.61013	9.56475	9.54997	9.49974	9.4605	9.48689	9.56171	9.54694	9.5049
PE(15:0/16:0)	negative ion	8.54631	8.6119	8.58332	8.57127	8.49071	8.5699	8.60552	8.71238	8.55065	8.48389	8.55616	8.64771
PE(16:0/14:0)	negative ion	9.14569	9.13312	9.20023	9.13341	9.05646	9.11796	9.17183	9.05176	9.08872	9.03361	9.11288	9.12694
PG(19:1/18:1)	negative ion	8.05187	8.1531	8.27296	8.13227	8.18346	8.22637	8.30529	8.59297	8.40306	8.44936	8.52271	8.42221
PE(17:1/12:0)	negative ion	8.12774	8.12557	8.07253	8.0913	8.13495	8.124	8.08386	7.75143	8.13826	8.17122	8.11018	8.23364
LPE(17:1)	negative ion	8.91129	8.97821	8.91404	8.77255	8.88194	8.89787	8.15184	9.05052	8.87294	8.95954	8.98489	8.88164
PG(17:1/17:1)	negative ion	8.12032	8.19098	8.31954	8.24084	8.24689	8.33124	8.38654	8.41557	8.44581	8.55928	8.55337	8.48553
PE(16:0/17:0)	negative ion	7.81413	7.93453	7.73172	7.76283	7.62969	7.81198	7.85719	8.04508	7.82795	7.73909	7.89537	7.88425
LPE(16:0)	negative ion	8.23744	8.30265	8.14816	8.00351	8.15364	8.18454	8.0316	8.43892	7.97398	8.11324	8.0952	7.99679
PG(17:0/18:1)	negative ion	8.61859	8.71719	8.82169	8.8059	8.72274	8.82655	8.89456	9.15675	8.93739	9.00193	9.02172	8.9583
PE(18:1/18:2)	negative ion	7.90212	7.95613	8.01698	7.9701	7.9765	7.99537	5.66154	7.56239	7.90447	7.99368	7.76192	7.91865
PE(16:0/16:0)	negative ion	8.60692	8.657	8.6171	8.62196	8.45441	8.61432	8.68849	8.86859	8.64749	8.46557	8.63229	8.6094
PG(16:1/16:1)	negative ion	7.89802	8.10011	8.294	8.24639	8.25604	8.22882	8.12923	8.10612	8.28051	8.33458	8.24235	8.26038
PG(16:1/18:1)	negative ion	8.84899	8.98022	9.13222	9.0887	9.04583	9.10462	9.07066	9.04313	9.14653	9.22993	9.19769	9.19339
PG(16:1/14:0)	negative ion	8.04388	8.13377	8.31325	8.205	8.22268	8.28778	8.23761	7.92317	7.76591	8.36992	8.30859	8.33696
OAHFA(14:0/14:0)	negative ion	7.60886	7.50897	7.64617	7.65413	7.53574	7.59655	7.5436	7.78274	7.48927	7.52232	7.49113	7.47786
PE(17:1/16:0)	negative ion	9.98074	10.0517	10.0701	9.99535	9.99456	9.97041	10.0096	10.0148	10.0349	9.9981	10.0264	10.032
PS(18:1/20:3)	negative ion	8.52	8.44667	8.59553	7.10861	8.49712	8.52991	8.56218	8.66989	8.52185	7.09286	7.92092	8.48205
PE(16:1/14:1)	negative ion	7.81576	7.84824	7.85448	7.86712	7.82163	7.83066	7.77485	7.77429	7.73463	7.82674	7.77865	7.78948
PG(16:0/12:0)	negative ion	7.66342	7.68053	7.80458	7.69573	7.69189	7.78693	8.02659	7.38946	8.00242	8.057	8.0329	7.99868
PS(16:1/18:2)	negative ion	8.8405	8.7923	8.58438	8.89809	8.81524	7.64336	8.87369	9.00117	8.93293	8.85657	8.79739	8.81164
PE(18:0/16:0)	negative ion	7.79475	7.96388	7.74328	7.79108	7.6019	7.82237	7.85152	7.92977	7.84915	7.74954	7.93025	7.87007
LPE(14:0)	negative ion	7.45896	7.53411	7.54569	7.41686	7.49597	7.54216	7.4102	7.51609	7.45277	7.59432	7.55878	7.43588
LPG(18:1)	negative ion	7.15016	7.49171	7.48229	7.40449	7.43332	7.6886	7.5475	7.70271	7.71688	7.80355	7.75585	7.61123
PE(15:0/14:0)	negative ion	8.24412	8.26531	8.25322	8.21703	8.2019	8.21235	8.24113	8.19281	8.22258	8.23181	8.24874	8.31962
PS(14:0/18:2)	negative ion	8.26708	8.16494	8.2955	8.22986	8.13256	8.18399	8.28717	8.29863	8.19768	7.95098	8.11845	8.12313
PG(16:0/16:0)	negative ion	7.98227	8.08281	7.99058	8.03756	8.0141	8.04604	8.16846	8.31955	8.1602	8.10666	8.17468	8.07841
PS(19:1/18:2)	negative ion	8.95991	8.92871	8.98158	8.92122	8.92727	8.91628	8.93398	9.0235	8.97903	8.98397	9.06547	8.99661
PG(16:0/14:0)	negative ion	8.09192	8.1496	8.25187	8.23125	8.19898	8.24577	8.28668	8.2365	8.25307	8.30124	8.27495	8.2834
PE(14:0/14:0)	negative ion	8.48598	8.47611	8.56549	8.43559	8.44556	8.4665	8.57447	8.31249	8.49262	8.5316	8.59016	8.55998
PG(16:0/17:0)	negative ion	7.23513	7.33613	7.2002	7.28369	7.20241	7.28614	7.48754	7.59895	7.53361	7.48615	7.53218	7.47842
PE(16:1/16:1)	negative ion	9.0835	8.97109	9.13105	9.12537	9.09772	9.12424	8.86373	9.09823	8.67693	8.5875	8.8107	8.83622
PE(17:1/17:1)	negative ion	9.21579	9.22465	9.19475	9.19839	9.20962	9.16377	9.25558	9.16379	9.2334	9.34388	9.31999	9.26226
PG(17:1/19:1)	negative ion	7.75416	7.81902	7.96134	7.84095	7.87388	7.89669	8.10086	8.63203	8.15581	8.2346	8.25851	8.14562
PS(15:0/18:2)	negative ion	7.80603	7.84192	7.88123	7.86091	7.74075	7.84058	7.8928	8.04043	7.85255	7.67848	7.82786	7.87661
PMe(16:0/16:1)	negative ion	8.87602	8.6202	8.43944	8.30747	8.28008	8.49032	8.46568	8.30075	8.37264	8.24162	8.17243	8.01481
PG(15:0/16:1)	negative ion	8.20344	8.25157	8.40313	8.32349	8.37279	8.38814	8.33134	8.24036	8.35217	8.47045	8.41153	8.47456
PG(19:1/18:0)	negative ion	6.86714	7.00973	7.01696	6.93523	7.03325	7.02999	7.1904	7.52735	7.27812	7.3743	7.42301	7.29091
PE(17:1/14:1)	negative ion	7.88236	7.86873	7.89592	7.88371	7.91444	7.87897	7.87305	7.63164	7.81783	7.96273	7.86128	7.91402
MLCL(23:0/16:1/24:1)	negative ion	8.87602	8.6202	8.43944	8.30747	8.28008	8.49032	8.46568	8.30075	8.37264	8.24162	8.17243	8.01481
PE(15:0/12:0)	negative ion	7.48752	7.51706	7.53895	7.46205	7.52533	7.53445	7.53673	7.03873	7.55821	7.63337	7.53685	7.68591
PE(16:0/18:1)	negative ion	9.93561	9.92863	9.63666	9.96506	9.93946	9.93107	10.002	9.86145	9.98258	10.0109	9.9087	9.89723
PMe(16:1/18:1)	negative ion	8.67188	8.46005	8.29724	8.14895	8.19531	8.37032	8.3785	8.23106	8.33774	8.2257	8.18861	7.95596
LPE(19:1)	negative ion	7.98781	8.00267	7.86464	7.70735	7.86769	7.81536	7.91371	8.28145	7.93399	8.00437	8.07411	7.92734
PS(16:1/18:3)	negative ion	8.22291	8.22106	8.29994	8.26049	8.25705	8.27444	8.07048	8.33845	7.98149	8.07342	8.00117	8.02143
PG(15:0/16:0)	negative ion	7.6268	7.70955	7.71871	7.71111	7.71776	7.7954	7.83671	8.00484	7.79391	7.86373	7.84589	7.8602
PE(18:1/14:0)	negative ion	9.87777	9.8923	9.9588	9.94777	9.92087	9.95728	9.8331	9.92502	9.78294	9.81607	9.79681	9.85094
PMe(17:1/16:0)	negative ion	8.6914	8.41789	8.17872	8.04315	7.87965	8.2494	8.42432	8.50627	8.37886	8.0382	8.07967	7.99884
PG(18:1/18:2)	negative ion	6.6351	7.08795	6.99089	6.86562	7.20806	7.27112	7.08981	7.12756	7.41978	7.53861	7.31767	7.19852
PS(16:0/18:2)	negative ion	7.57345	7.59934	7.62107	7.6186	7.39005	7.5755	7.74029	8.00316	7.66295	7.32284	7.56101	7.61002
PE(16:1/10:0)	negative ion	6.93963	7.003	7.02042	6.96597	6.9776	6.96588	7.26574	7.15927	6.5496	7.02196	6.99757	6.97062
PMe(16:0/14:0)	negative ion	7.79876	7.5414	7.34787	7.17627	7.14339	7.37005	7.42125	7.21448	7.26806	7.12932	7.08627	6.9221
PS(19:1/20:3)	negative ion	8.2886	8.27353	8.30844	8.25797	8.28678	8.25491	8.3831	8.39548	8.36295	8.39515	8.41949	8.40747
PG(17:1/16:1)	negative ion	8.03311	8.15603	8.39463	8.16528	8.17602	8.36959	8.25758	8.28186	8.30432	8.4328	8.37394	8.3305
LPE(18:0)	negative ion	7.38478	7.4018	7.23476	7.19647	7.26692	7.38112	7.22302	7.85189	7.37662	7.39097	7.27637	7.16829
PS(16:1/14:2)	negative ion	7.51649	7.59891	7.72308	7.6189	7.57374	7.58463	7.65527	7.45493	7.56588	7.71186	7.5833	7.6271
PG(18:1/14:0)	negative ion	9.12876	9.2014	9.37319	9.31312	9.28553	9.35147	9.26181	9.22828	9.23683	9.32866	9.30138	9.36518
PG(19:1/19:1)	negative ion	6.82473	6.84189	6.98331	6.76977	6.90144	6.91839	7.16796	8.13904	7.26373	7.26426	7.35049	7.21044
PG(16:1/12:0)	negative ion	6.68115	6.79679	7.02925	6.72284	6.84795	6.97558	6.93892	6.86196	6.86722	6.97534	6.95517	6.9792
PG(17:1/16:0)	negative ion	9.05626	9.11403	9.28764	9.14981	9.18583	9.20029	9.27701	9.46131	9.32412	9.34617	9.38698	9.34743
PMe(17:1/18:1)	negative ion	8.17113	7.91461	7.44723	7.54461	7.46287	7.72257	7.98544	8.05941	7.97496	7.65875	7.68157	7.52914
LPE(15:0)	negative ion	7.29563	7.32718	7.16982	7.14832	7.27645	7.20984	7.13994	7.30897	7.14112	7.26458	7.24386	7.19171
LPG(16:0)	negative ion	6.94197	7.10183	6.95433	7.00998	7.0979	7.15736	7.19042	7.30653	7.23351	7.31667	7.32744	7.17915
PS(12:0/18:2)	negative ion	7.7127	7.70927	7.82158	7.70021	7.70252	7.72704	7.83318	7.60713	7.77464	7.7348	7.77385	7.79224
PMe(15:0/16:1)	negative ion	7.93671	7.67965	7.45001	7.32193	7.28847	7.53077	7.54704	7.38469	7.35947	7.31214	7.22003	7.14285
PMe(17:1/16:1)	negative ion	7.7709	7.45488	7.27361	7.19911	7.35709	7.51426	7.47771	7.3825	7.44914	7.30484	7.24223	7.08559
PG(18:0/16:0)	negative ion	7.09213	7.22269	7.07378	7.095	7.06979	7.10481	7.24461	7.33572	7.33982	7.33621	7.38526	7.28672
PIP2(18:1/18:2)	negative ion	6.95999	6.86877	7.12531	7.09339	6.9472	7.03676	7.16764	7.23044	7.12639	6.82167	6.93197	6.92188
LPE(18:1)	negative ion	8.7918	8.85648	8.77962	8.71063	8.74556	8.78821	8.62461	6.80958	8.61106	8.73463	8.68706	8.59937
PE(18:1/12:0)	negative ion	9.10838	9.30217	9.38795	9.3317	9.32206	9.12873	8.94729	9.11338	9.20632	9.30038	9.25969	9.26855
PG(15:0/14:0)	negative ion	7.16244	7.19184	7.24206	7.18274	7.23829	7.26039	7.43265	7.15103	7.43524	7.48451	7.45226	7.4813
PS(18:1/20:2)	negative ion	8.2439	8.26881	8.26505	8.20721	8.22758	8.22357	8.27187	7.81188	8.28073	8.39891	8.41442	8.31493
PE(18:0/18:1)	negative ion	8.76979	8.79912	8.79013	8.72969	8.75152	8.7515	8.7859	7.01234	8.79526	8.9317	8.92813	8.83144
PS(18:2/18:2)	negative ion	8.73244	8.69603	8.52411	8.48434	8.73416	8.74076	8.53633	8.45337	8.53411	8.77287	8.58497	8.5497
MLCL(23:0/14:0/22:0)	negative ion	7.79876	7.5414	7.34787	7.17627	7.14339	7.37005	7.42125	7.21448	7.26806	7.12932	7.08627	6.9221
PG(20:1/18:1)	negative ion	6.55777	6.77852	6.84169	6.77451	6.77028	6.86094	7.13688	6.80741	7.17792	7.31123	7.24449	6.94245
PG(18:0/18:1)	negative ion	8.02967	8.11975	8.19998	8.11418	8.13813	8.19004	8.33113	7.71166	8.39086	8.38339	8.23283	8.32153
MLCL(21:0/16:1/24:1)	negative ion	7.93671	7.67965	7.45001	7.32193	7.28847	7.53077	7.54704	7.38469	7.35947	7.31214	7.22003	7.14285
PE(18:1/18:3)	negative ion	7.11877	6.30094	7.20211	7.15597	7.01031	7.14013	7.10486	7.44934	7.04657	5.9922	7.13049	6.30852
LPG(17:1)	negative ion	6.52757	6.88847	6.92853	6.68874	6.81176	7.16914	7.00468	7.47506	7.30738	7.30315	7.35535	5.74048
PMe(16:1/14:0)	negative ion	7.38389	7.50062	7.3659	6.7306	6.68415	7.36539	7.41863	5.41106	7.28662	7.15029	7.07612	6.91662
PE(16:1/18:3)	negative ion	6.49724	6.83188	6.95839	6.55865	6.97896	6.96382	6.8214	7.2887	6.72338	6.60723	6.33525	6.76838
PE(17:1/10:0)	negative ion	6.82442	6.7509	6.77812	6.7685	6.80727	6.80492	7.24055	6.68151	6.86254	6.96306	6.83275	6.93109
MLCL(23:0/16:0/22:2)	negative ion	7.62384	7.76522	7.84599	7.67929	7.65265	7.69658	7.00943	7.63323	5.89497	6.99829	6.82938	6.92414
PA(16:0/16:1)	negative ion	7.62384	7.76522	7.84599	7.67929	7.65265	7.69658	7.00943	7.63323	5.89497	6.99829	6.82938	6.92414
PMe(16:1/16:1)	negative ion	7.87925	7.6448	7.40255	7.36736	7.32612	7.51112	7.52092	7.33317	7.5047	7.34453	7.30862	7.0308
PI(18:3e/18:1)	negative ion	6.95909	7.02993	7.14454	7.08041	7.08091	7.13354	7.27221	7.04906	7.32175	7.38314	7.41107	7.28245
PS(17:1/20:3)	negative ion	8.42335	8.28917	8.48284	8.46986	8.32654	8.42804	8.57636	8.50123	8.56093	8.34606	8.45767	8.5285
PMe(16:0/16:0)	negative ion	7.47257	7.28035	6.86679	6.81664	6.7455	7.06032	7.14979	7.25017	7.00807	6.785	6.81806	6.644
LPE(14:1)	negative ion	6.86081	6.98324	7.01238	6.85471	6.96323	7.00527	6.82363	7.0178	6.94197	7.04798	6.98709	6.82405
PG(16:1/18:2)	negative ion	6.9162	6.95123	7.13763	7.04022	7.25785	7.2491	7.24512	7.14235	7.25037	7.32609	7.26014	7.33786
PMe(18:0/16:1)	negative ion	7.02804	6.92944	7.18381	7.06807	7.00824	6.97119	7.05311	7.27812	6.90172	6.77387	6.58922	6.93489
PIP2(16:1/18:3)	negative ion	6.53314	6.65455	6.82304	6.79439	6.83945	6.80673	6.74051	6.74356	6.87301	6.96075	6.86642	6.88842
PS(16:0e/17:1)	negative ion	7.38249	7.41923	7.46432	7.45575	7.4438	7.37478	7.36658	7.44618	7.36067	7.45576	7.41701	7.36071
PIP2(16:1/20:3)	negative ion	5.89582	6.8731	7.19897	7.13305	7.02019	7.05852	6.60118	6.17846	6.37043	7.07012	6.59214	6.36301
PIP2(17:1/18:2)	negative ion	7.18477	7.09188	7.41733	7.30682	7.18633	7.24918	7.45612	7.71679	7.42923	7.0531	7.47058	7.37961
PEt(16:1/16:1)	negative ion	7.62816	7.34548	7.72802	7.51241	7.56471	7.54926	6.80118	7.54048	6.38807	6.60987	6.7702	6.62591
PG(17:1/12:0)	negative ion	6.54106	6.5599	6.77407	6.65935	6.34842	6.73159	6.77119	6.5957	6.86443	6.88754	6.83466	6.94331
PG(16:0/18:2)	negative ion	7.37264	7.28832	7.45969	7.14582	7.37312	7.05967	7.02378	7.29176	7.11065	7.46366	7.38209	7.37843
PS(16:1/20:3)	negative ion	6.66236	7.26264	8.50745	7.31315	7.50981	7.27824	8.47511	8.5192	8.46596	7.76144	8.4046	8.40191
PE(19:1/19:1)	negative ion	7.38168	7.45216	7.43774	7.41482	7.36669	7.4407	7.41967	7.06926	7.40455	7.53798	7.43357	7.41836
LPG(16:1)	negative ion	6.15702	6.71773	6.81682	6.65594	6.65013	7.11532	6.76011	7.04475	7.04954	7.12672	7.04634	6.83263
LPE(18:2)	negative ion	6.96224	7.08654	6.97655	6.87132	5.03235	6.93509	6.90317	7.35639	6.85582	6.98194	6.96757	6.7422
PS(18:2/14:1)	negative ion	8.20125	8.29638	8.40038	8.34346	8.28406	8.34234	8.4321	8.32794	8.19264	8.22758	8.19254	8.19662
PMe(19:1/16:0)	negative ion	8.31037	8.07416	7.72636	7.62034	7.59185	7.89108	7.99562	8.22955	7.96756	7.79645	7.8204	7.57583
PMe(18:0/18:1)	negative ion	7.71613	7.47279	7.11175	6.74682	7.08379	7.26409	7.46311	6.73411	7.45298	7.3381	7.32298	7.04114
PMe(15:0/16:0)	negative ion	7.17995	6.9241	6.53709	6.48107	6.31428	6.77862	6.8794	6.75206	6.72318	6.39009	6.38672	5.88235
PEt(17:1/16:0)	negative ion	7.02673	6.92727	7.18414	7.06836	7.00772	6.97025	7.06045	7.27687	6.90876	6.77231	6.57993	6.93249
dMePE(16:1/14:2)	negative ion	7.01748	7.00261	7.05696	6.98497	7.0716	7.00255	6.8147	7.01594	6.32284	6.93631	6.85359	6.83778
PE(17:1/8:0)	negative ion	6.34069	6.35701	6.21689	6.38993	6.32939	6.27775	7.00946	6.2301	6.44459	6.48861	6.51381	6.44843
dMePE(17:1/16:1)	negative ion	9.45922	9.42599	9.55913	9.47338	9.44466	9.43077	9.52067	9.40377	9.53269	9.51869	9.5993	9.55969
PIP2(17:1/18:3)	negative ion	6.70508	6.61438	6.93691	6.82221	6.84286	6.75793	6.93404	6.82089	6.95418	6.96269	6.91105	7.01487
PEt(16:0/14:1)	negative ion	7.62384	7.76522	7.84599	7.67929	7.65265	7.69658	7.00943	7.63323	5.89497	6.99829	6.82938	6.92414
PIP2(18:1/20:3)	negative ion	5.93893	6.05766	6.45279	6.4571	6.30032	6.61472	6.04361	6.81171	6.68181	6.37776	6.56882	6.56344
PA(18:2/22:6)	negative ion	8.14606	8.11879	7.77015	8.18556	8.17074	8.16595	8.08902	8.00398	8.05548	8.05466	8.04313	8.11978
PG(15:0/12:0)	negative ion	6.29015	6.34922	6.54691	6.41797	6.39992	6.46423	6.67391	6.1152	6.5996	6.70219	6.59214	6.67495
PE(14:0/18:3)	negative ion	7.01748	7.00261	7.05696	6.98497	7.0716	7.00255	6.8147	7.01594	6.32284	6.93631	6.85359	6.83778
PA(16:1/18:1)	negative ion	7.6282	7.34549	7.72806	7.51243	7.56473	7.54924	6.80221	7.5405	6.38772	6.61231	6.77024	6.62597
PMe(19:1/18:1)	negative ion	7.67815	7.41648	7.1216	6.99711	7.03529	7.21497	7.45511	7.79033	7.46286	7.2147	7.2903	6.92636
dMePE(12:0/14:0)	negative ion	8.48633	8.47695	8.57085	8.43034	8.44777	8.46416	8.57235	8.31206	8.49609	8.531	8.59324	8.56997
PE(17:1/17:0)	negative ion	7.14127	7.11875	7.09205	6.85225	7.22317	6.95634	7.12553	7.20654	7.27448	7.30705	7.24711	7.12322
OAHFA(18:1/20:3)	negative ion	6.61037	6.55792	6.53967	6.64593	6.40973	6.54431	6.55817	7.42707	6.1253	6.29629	6.09121	6.11082
PEt(15:0/14:1)	negative ion	7.23385	7.50062	7.3659	6.76318	6.68415	7.36539	7.41863	6.70969	7.28662	7.15029	7.07612	6.91662
PG(16:1/14:1)	negative ion	6.27971	6.39032	6.64581	6.57673	5.70059	6.62855	6.58795	6.78099	6.6692	6.76521	6.55799	6.64527
PEt(17:1/18:1)	negative ion	8.71953	8.45291	8.25592	8.1478	8.17513	8.34595	8.47621	8.3901	8.47718	8.38059	8.31519	8.10268
dMePE(17:1/18:1)	negative ion	6.10302	6.06251	6.29296	5.99715	5.96934	5.85854	5.89403	5.01387	5.84349	5.91694	5.817	6.22196
PS(17:1/18:3)	negative ion	8.40785	8.38902	8.46639	8.4533	8.41435	8.40303	8.41436	8.25468	8.31303	8.42125	8.35652	8.34129
PEt(16:1/18:1)	negative ion	6.66912	6.64087	6.77597	6.75705	6.69552	6.62123	6.67537	6.27537	6.38296	6.57631	6.49813	6.58591
CL(14:0/16:1/18:1/18:1)	negative ion	6.66573	6.81293	6.77971	6.87277	6.66291	6.6408	6.65068	6.56062	6.50969	6.46634	6.81118	6.53656
PA(20:1e/17:1)	negative ion	5.95281	5.89041	6.05707	6.00998	5.92191	5.96952	6.01979	6.62614	6.19027	6.19929	6.20938	6.10572
MLCL(21:0/20:3/24:1)	negative ion	7.6282	7.34549	7.72806	7.51243	7.56473	7.54924	6.80221	7.5405	6.38772	6.61231	6.77024	6.62597
GD1a(t18:0/17:1)	negative ion	7.9587	7.9221	8.1069	8.05926	7.98606	7.99392	8.12503	8.10326	8.0942	7.96808	8.07283	8.05337
CL(22:3/12:0/14:0/16:1)	negative ion	6.71392	6.71931	6.68453	6.75147	6.69402	6.56634	6.44493	5.97415	6.04726	6.6634	6.49744	6.5502
PG(17:1/14:1)	negative ion	6.47174	6.54185	6.71513	6.64317	6.62844	6.68031	6.60711	6.5621	6.75585	6.77935	6.72886	6.78468
CL(22:1/18:1/18:1/20:3)	negative ion	6.36535	6.20986	6.18578	6.17549	6.34319	6.05026	6.28939	5.52803	6.35469	6.3864	6.50387	6.46451
MLCL(24:0/15:0/22:0)	negative ion	7.17995	6.9241	6.53709	6.48107	6.31428	6.02278	6.8794	6.67819	6.55812	6.39009	6.38672	5.88235
CL(22:6/16:1/18:1/22:2)	negative ion	6.17804	6.66237	6.85052	6.7456	6.75273	6.78566	6.25023	7.00645	6.23821	6.93521	6.92412	6.88454
PA(17:1/16:0)	negative ion	7.5411	5.83516	7.58347	6.86782	7.41154	6.22688	5.44774	6.77366	6.61987	6.78079	5.67796	5.13814
dMePE(14:0/13:0)	negative ion	8.24304	8.24228	8.26038	8.21632	8.19691	8.23567	8.2407	8.19281	8.22538	8.23137	8.2246	8.31905
CL(22:3/16:0/18:1/18:1)	negative ion	7.65815	7.55983	7.6745	7.63149	7.64816	7.58145	7.62268	7.6207	7.59451	7.61684	6.52179	7.57032
dMePE(10:0/14:0)	negative ion	7.42231	7.41434	7.55014	7.40193	7.40631	7.47728	7.55279	7.38097	7.44083	7.54499	7.56262	7.58901
GD2(d23:1/16:0)	negative ion	6.35474	6.43511	6.40451	6.46204	6.31212	6.5428	6.62553	6.96562	6.58725	6.4858	6.49431	6.55266
LPG(19:1)	negative ion	6.39242	6.57359	6.62813	6.5574	6.55407	6.78147	6.74053	7.41511	5.40077	6.96193	7.01531	6.81763
PEt(17:0/18:1)	negative ion	7.71613	7.47266	7.14506	6.74709	7.08376	7.26404	7.463	6.73411	7.45294	7.33868	7.32291	7.04107
CL(19:1/15:0/20:0/22:4)	negative ion	7.12618	7.0677	7.01443	6.87824	7.03649	6.94141	7.14643	7.12424	7.13735	7.28474	7.32636	7.24881
PC(17:1/14:3)	negative ion	6.53858	6.57144	6.65201	6.62373	6.54932	6.63286	6.60094	6.83365	6.74791	6.37758	6.6721	6.58018
CL(22:0/16:0/16:0/16:0)	negative ion	9.57457	9.5667	9.27816	9.6129	9.5748	9.4549	9.53624	9.49114	9.61511	9.43523	9.02458	9.53395
CL(18:1/16:0/16:1/20:3)	negative ion	7.47748	7.36139	7.5218	7.4671	7.46704	7.42273	7.47414	7.52191	7.38961	7.39778	7.4214	7.44343
CL(17:1/18:1/18:1/18:2)	negative ion	6.57484	6.39564	6.29918	6.38542	6.4422	6.27752	6.26705	5.4551	6.29149	6.52385	6.40086	6.35671
CL(14:0/16:0/18:1/24:1)	negative ion	6.46124	6.09066	5.84015	5.97817	5.78868	6.1626	5.87507	5.7639	5.8314	6.27304	5.56175	6.05403
CL(22:3/16:0/16:0/18:1)	negative ion	6.88542	7.76016	7.88759	7.79617	7.78137	7.73844	7.70565	7.65961	7.76971	6.63643	7.85213	7.62941
CL(19:1/15:0/18:1/22:2)	negative ion	7.35949	7.28979	7.28124	7.08916	7.28743	7.14088	7.30516	7.4685	7.34207	7.4561	7.51716	7.44839
CL(22:6/16:1/20:1/20:4)	negative ion	5.73889	5.94427	6.2974	6.13352	5.71171	6.19988	5.99764	6.65757	6.43435	6.43402	6.45092	6.1897
CL(22:6/18:1/20:0/22:5)	negative ion	5.82167	6.1258	6.42044	6.35802	6.36938	6.25601	6.25674	6.91517	6.5365	6.65176	6.32411	6.37853
Cer(d18:1/18:0)	negative ion	5.98918	6.07184	5.89616	5.7409	5.59992	6.13214	6.13729	7.37709	6.28345	5.98837	6.08337	5.80785
DGMG(16:0)	negative ion	6.5762	6.4915	6.52208	6.36981	6.39624	5.05295	6.35385	7.15228	6.37872	6.46309	6.43005	6.4905
DGMG(19:1)	negative ion	6.28264	6.31934	6.32139	5.99186	6.20812	6.26619	6.13916	7.3256	6.20114	6.26961	6.1983	6.31934
GD2(d21:2/16:1)	negative ion	6.72532	7.03035	7.19505	7.09773	7.13597	7.19106	7.1322	7.01872	7.11912	7.24318	7.17366	7.26022
MGDG(17:1/21:4)	negative ion	5.40183	5.40044	6.84013	5.71184	5.01778	5.05773	5.108	5.43507	5.08645	5.41944	5.02058	5.37487
MLCL(16:0/16:1/16:1)	negative ion	5.07082	5.4209	5.01375	5.23087	5.0882	4.9262	5.12293	7.25386	5.00462	5.54816	4.88905	5.26227
MLCL(14:2/18:0/18:0)	negative ion	6.87303	6.81478	6.67725	6.64191	6.70353	6.89384	6.72602	7.19397	6.83942	6.77236	6.76601	6.68825
OAHFA(16:0/18:2)	negative ion	6.43956	6.36363	6.4846	6.5468	6.40176	6.53693	6.4351	6.65197	6.43646	6.31309	6.31948	6.34538
PA(15:0/16:1)	negative ion	6.66612	6.42549	7.00334	6.73971	6.15059	6.77932	5.73034	6.12187	5.31768	5.30167	5.54518	5.26741
PA(16:0/17:0)	negative ion	7.47257	7.28035	6.86679	6.81664	6.7455	7.06032	7.14979	7.25017	7.00807	6.785	6.81806	6.644
PA(17:1/22:6)	negative ion	7.81148	7.7584	7.83091	7.85248	7.64042	7.7332	7.82499	7.8378	7.70395	7.51029	7.65053	7.71221
PE(16:0/20:4)	negative ion	5.64688	5.56831	6.05194	5.73923	5.97408	5.77009	5.62711	6.92361	5.99785	5.35652	5.50803	6.03825
PEt(15:0/16:0)	negative ion	7.46497	7.28033	6.86677	6.81662	6.74549	7.0603	7.14978	7.2997	7.09099	6.78461	6.89782	6.67654
PEt(15:0/16:1)	negative ion	6.60137	6.69159	6.72305	6.70448	6.73028	6.6954	6.43646	6.09813	6.39435	6.53812	6.41426	6.47003
PG(17:1/20:4)	negative ion	7.85467	7.63025	7.44188	7.40255	7.33121	7.5313	7.70507	7.61702	7.71644	7.46413	7.51121	7.28128
PIP2(12:0/18:2)	negative ion	6.1712	6.15471	6.34518	6.22367	6.14129	6.28122	6.62149	5.66571	6.57654	6.53871	6.53246	6.56432
PMe(16:0/12:0)	negative ion	6.88068	6.66029	6.51965	6.1959	6.15526	6.43515	6.65656	6.08913	6.41113	6.27879	6.19414	6.08112
PMe(16:1/12:0)	negative ion	6.7591	6.50828	6.45688	6.09589	6.02591	6.3813	6.48516	6.16069	6.17138	6.13964	6.04977	5.71468
PMe(18:1/18:1)	negative ion	8.77054	8.52607	8.21814	8.23413	8.17447	8.3521	8.49042	8.34168	8.46967	8.34224	8.31298	8.04237
PS(17:1/14:2)	negative ion	7.28755	7.33958	7.37904	7.30588	7.35779	7.33191	7.32737	7.06264	7.37529	7.48332	7.39927	7.46287
PS(16:0e/16:1)	negative ion	7.47001	7.52206	7.51519	7.49734	7.55337	7.3738	7.46134	7.32294	7.53787	7.66392	7.62581	7.55808
PS(16:0/18:1)	negative ion	7.79186	7.86409	8.09773	7.92616	7.95094	7.96583	8.16623	8.17683	8.15313	8.19227	8.25202	8.25988
phSM(t18:0/18:1)	negative ion	6.57748	6.71644	6.59029	6.43978	6.3075	6.73228	6.72031	8.15532	6.84046	5.49639	6.67427	6.3982
PG(17:1/18:1)	positive ion	7.80829	7.31443	7.83821	7.8847	7.9299	7.91351	8.08528	8.06801	7.49034	8.1743	8.16736	8.14003
PG(16:0/16:1)	positive ion	8.53069	8.60345	8.70555	8.68047	8.73367	8.72636	8.65438	8.51681	8.64583	8.78839	8.67421	8.75427
PG(18:1/18:1)	positive ion	8.02262	8.12355	8.13116	8.16694	8.22543	8.19416	8.30385	8.24608	8.40032	8.52802	8.41993	8.39066
Cer(t18:0/16:0)	positive ion	8.35972	8.31148	8.30122	8.23695	8.28612	8.37991	8.29657	8.63711	8.43903	8.37601	8.35374	8.26526
SPH(d16:1)	positive ion	8.57279	8.38144	8.41079	8.41577	8.42706	8.41629	8.49714	8.56025	8.46267	8.44757	8.45473	8.45827
PE(16:1/12:0)	positive ion	7.77969	7.79324	7.80067	7.75551	7.80624	7.75965	7.77811	7.56493	7.70722	7.84036	7.78871	7.75485
PG(16:0/18:1)	positive ion	8.4063	8.43665	8.51712	8.52536	8.5223	8.56258	8.58924	8.45012	8.64811	8.58389	8.25242	8.61524
PE(17:1/14:0)	positive ion	9.58606	9.17748	9.50223	9.52916	9.62177	9.52841	9.45144	9.29238	9.47657	9.5721	9.47739	9.581
Cer(d16:0/16:0)	positive ion	9.27827	9.18725	9.13801	9.04643	9.17402	9.24278	9.22164	9.46279	9.32423	9.2246	9.25664	9.16276
Cer(d14:0/16:0)	positive ion	7.72202	7.65778	7.45826	7.47985	7.57952	7.77977	7.54056	8.15626	7.8074	7.63276	7.74335	7.6498
LPE(16:1)	positive ion	8.52164	8.62776	8.54343	8.48385	8.58583	8.60935	8.38371	8.64996	8.29253	8.48513	8.37224	8.34067
PG(19:1/16:0)	positive ion	7.80871	7.96088	7.89871	7.95099	7.89302	7.85456	8.09027	8.341	8.20941	8.04392	8.11667	8.09024
Cer(d16:0/18:0)	positive ion	9.29167	9.1989	9.27485	9.09353	9.27315	9.29237	9.34457	9.47903	9.46886	9.28224	9.26945	9.28692
BisMePA(20:1/14:1)	positive ion	8.07581	8.00364	7.93212	7.85228	8.00216	8.16857	8.07303	9.25833	8.26301	8.15789	8.22755	7.9821
PE(16:1/14:0)	positive ion	8.57312	8.5428	8.54241	8.54241	8.57313	8.33248	8.49126	8.32327	8.12562	8.51409	8.45541	8.49516
PE(19:1/16:0)	positive ion	9.73668	9.57939	9.64764	9.51719	9.70675	9.49028	9.71256	9.72739	9.68359	9.81541	9.84191	9.72053
PG(16:1/17:0)	positive ion	8.34262	8.31126	8.49821	8.37434	8.47897	8.38909	8.55233	8.62048	8.58336	8.62043	8.61091	8.60945
PC(16:0/18:1)	positive ion	8.60139	8.52599	8.54117	8.55072	8.5563	8.56729	8.51928	8.4458	8.46229	8.48134	8.46766	8.46967
Cer(d12:0/16:0)	positive ion	7.7403	7.63332	7.48601	7.5257	7.57671	7.75712	7.49183	8.10674	7.76603	7.72327	7.76022	7.62404
PE(16:1/18:2)	positive ion	7.73425	7.58429	7.59709	7.51427	7.71482	7.53354	7.67255	7.43913	7.64366	7.83	7.75131	7.68623
Cer(d16:0/20:0+O)	positive ion	7.7232	7.39328	7.15381	7.27428	7.34351	7.71106	7.68541	7.47388	7.58227	7.37971	7.12153	7.13032
Cer(d12:0/18:0)	positive ion	7.66201	7.54438	7.45917	7.12926	7.51961	7.67694	7.48856	8.09798	7.83114	7.6583	7.6465	7.61678
PE(15:0/18:1)	positive ion	9.21263	9.10986	9.19032	9.19656	7.448	9.14091	9.1882	7.36753	9.11114	8.37729	8.42801	9.1472
Cer(d16:0/18:0+O)	positive ion	8.35972	8.31148	8.30122	8.23695	8.28612	8.37991	8.29657	8.63711	8.43903	8.37601	8.35374	8.26526
DG(18:3e/19:1)	positive ion	8.05688	8.09161	8.14287	8.06703	8.18846	8.11647	8.32766	8.43853	8.38047	8.44115	8.44824	8.37215
DG(18:3e/18:1)	positive ion	9.198	9.15763	9.1703	9.19718	9.23398	9.16112	9.16246	9.0019	9.11597	9.20813	9.17435	9.16605
TG(9:0/9:0/18:1)	positive ion	8.71995	8.58142	8.65625	8.66563	8.66028	8.60971	8.71682	8.73288	8.66193	8.59861	8.61195	8.64571
PE(12:0/14:0)	positive ion	7.57564	7.56216	7.55293	7.49934	7.5708	7.51175	7.59295	7.4018	7.61427	7.62074	7.64997	7.65848
PE(17:1/18:1)	positive ion	8.69102	8.5231	8.5621	8.63556	8.6113	8.57022	8.73712	8.57207	8.64991	8.59719	8.66142	8.68589
TG(18:2e/8:0/10:1)	positive ion	8.04017	8.01658	8.34757	8.43546	8.50001	8.2618	8.45841	8.54364	8.43424	8.11123	7.92748	8.33836
PE(16:0/16:1)	positive ion	10.1419	10.2479	10.2508	10.2421	10.3142	10.2133	10.121	10.1621	10.1033	10.1683	10.1572	10.1686
TG(18:2e/9:0/9:0)	positive ion	8.47045	8.39113	8.47521	8.49775	8.20739	8.41239	8.47733	8.5555	8.47899	8.38751	8.49448	8.43299
PC(16:0/14:0)	positive ion	8.15803	8.14756	8.06539	8.13388	8.08013	8.11568	8.13249	7.59641	8.05074	8.05267	8.05379	8.05438
LPC(18:0)	positive ion	7.77689	7.73223	7.54885	7.57952	7.70753	7.73698	7.67511	7.89457	7.72114	7.60542	7.692	7.6414
PG(16:0/14:1)	positive ion	7.402	7.40802	7.54652	7.5033	7.55096	7.53811	7.56871	7.27096	7.64198	7.68315	7.61723	7.65611
PC(16:0/16:0)	positive ion	8.3518	8.3124	8.16028	8.28456	8.18353	8.30201	8.29678	8.1203	8.21798	8.19186	8.12366	8.22102
Cer(d16:0/18:1)	positive ion	7.61599	6.73003	7.58502	7.03949	7.53244	7.56647	7.55799	7.76682	7.57791	7.68241	7.57	7.51226
DG(18:1/18:1)	positive ion	8.47045	8.39113	8.47521	8.49775	8.20739	8.41239	8.47733	8.5555	8.47899	8.38751	8.49448	8.43299
LPC(18:1)	positive ion	7.82537	7.7274	7.6546	7.58736	7.75264	7.70152	7.37308	8.10411	7.64241	7.69334	7.75368	7.61503
LPC(16:0)	positive ion	7.81801	7.67603	7.61123	7.55441	7.78363	7.68464	7.39713	7.74569	7.75086	7.72916	7.79475	7.62782
Cer(d20:0/18:0)	positive ion	8.79061	8.80252	8.48944	8.45287	8.70679	8.87285	8.82412	8.40991	8.91374	8.8951	8.92902	8.73876
PE(20:1/18:1)	positive ion	7.62453	7.61986	7.48951	7.54465	7.58559	7.5623	7.58962	7.25658	7.44549	7.7364	7.70599	7.60441
PC(16:0/16:1)	positive ion	8.08522	7.93936	8.01039	8.00135	8.00988	8.03388	7.99361	7.86786	7.85243	7.94003	7.99095	7.9639
Cer(t20:0/18:0)	positive ion	7.81696	7.79871	7.60014	7.61253	7.7579	7.87117	7.85715	7.74225	7.87559	7.82087	7.86691	7.76984
PC(16:0/12:0)	positive ion	7.50648	7.43399	7.48248	7.47691	7.45247	7.45837	7.35943	7.27418	7.31391	7.2628	7.17129	7.331
Cer(d22:1/16:0)	positive ion	7.45438	7.42598	7.19801	7.19587	7.33385	7.50151	7.29629	7.77764	7.59797	7.51941	7.50869	7.34869
SM(d18:1/16:0)	positive ion	7.64993	7.73229	7.49172	7.41282	7.39628	7.76491	7.6982	9.05315	7.82577	7.70293	7.80344	7.6382
Cer(d20:0/16:0)	positive ion	8.88018	8.82904	8.59041	8.53582	8.76062	8.91413	8.88089	8.7604	9.01341	8.90239	8.94703	8.78893
PC(16:1/18:1)	positive ion	7.3534	7.73788	7.8591	7.40772	7.90217	7.26576	7.41739	7.52547	7.31519	6.85551	7.36392	7.70585
Co(Q7)	positive ion	8.29527	8.13382	7.94406	8.16606	8.11509	8.21588	6.76786	7.38782	7.02845	6.99861	7.01185	7.00985
DG(17:1/16:0)	positive ion	7.85622	7.63807	7.4682	7.63303	7.72055	7.49735	7.28135	7.62395	6.88867	6.94873	6.93264	6.95152
PG(18:1/18:3)	positive ion	7.73932	7.67761	7.78344	7.81844	7.75137	7.76692	7.86454	7.83739	7.87143	7.71744	7.76071	7.7954
Cer(d22:1/18:0)	positive ion	7.2623	7.29193	7.05423	6.9569	7.11873	7.33559	7.24251	7.47387	7.4178	7.23601	7.38549	7.29637
PE(17:1/18:3)	positive ion	7.4279	7.4102	7.39676	7.42164	7.49878	7.33636	7.36699	7.43563	7.32345	7.44942	7.32903	7.31434
PE(18:3e/18:1)	positive ion	8.53537	8.20852	7.81386	7.83646	7.87928	8.0231	8.21774	8.03312	8.23102	8.12049	8.02299	7.75802
SM(d20:0/18:1)	positive ion	7.26779	7.33931	7.16447	7.05149	7.03735	7.42173	7.35751	8.52204	7.54917	7.41921	7.44477	7.25641
MePC(12:0/20:4)	positive ion	7.80248	7.70917	7.86466	7.85175	7.78547	7.7742	7.87583	7.93829	7.81922	7.67462	7.68913	7.86675
Cer(t20:0/16:0)	positive ion	7.73262	7.68436	7.15381	7.27428	7.34351	7.71062	7.68502	7.47111	7.59229	7.37971	7.12153	7.13032
PE(18:4/16:1)	positive ion	7.18283	8	8.01353	8.06791	8.05919	7.98145	7.88723	8.08595	7.77132	7.84815	7.76386	7.80877
SPH(t16:0)	positive ion	8.98422	8.98057	7.94461	7.85539	8.75422	9.20748	7.8265	9.29543	8.83934	6.74987	9.11657	7.9986
PE(8:0e/8:0)	positive ion	8.26241	8.18235	8.0387	8.06111	8.0001	8.09815	7.99999	8.35282	7.96012	8.09388	8.05285	7.99084
DG(16:0/18:1)	positive ion	7.34176	7.54351	7.44981	7.42473	7.55599	7.22801	7.66009	7.85678	7.6089	7.77288	7.40014	7.64521
DG(16:0/16:1)	positive ion	7.85865	7.75749	7.60491	7.8753	7.81674	7.76843	7.09734	8.32508	6.52218	6.87829	6.67729	6.80374
TG(10:0/11:4/18:1)	positive ion	8.00307	7.72185	7.40186	7.38601	7.43753	7.50831	7.6292	7.43886	7.61801	7.5182	7.42438	7.23727
PG(8:0e/10:3)	positive ion	9.93056	9.77019	9.80644	9.84979	8.98177	9.86679	9.87965	9.88911	9.88226	9.60865	9.74581	9.83999
PC(18:1/12:0)	positive ion	8.4137	8.16842	7.59471	7.73025	6.89144	7.85636	7.96634	7.48131	7.7243	7.79743	7.74685	7.4445
PG(16:1/18:3)	positive ion	7.97086	7.92395	8.04879	8.03697	7.97615	7.97882	8.06792	8.0644	8.06732	7.96927	7.98078	8.06297
PE(18:4/17:0)	positive ion	7.60621	7.59062	7.55269	7.54038	7.53433	7.52976	7.41411	7.5596	7.4263	7.57917	7.48153	7.42629
BisMePA(12:1e/6:0)	positive ion	7.51821	7.43266	7.22154	7.31349	7.40009	7.37033	7.32222	7.8408	7.43415	7.49573	7.45987	7.35169
PC(16:1/14:0)	positive ion	8.13132	8.22827	8.17867	8.2115	8.2836	8.25998	8.17939	7.74105	8.07771	8.37432	8.14137	8.24477
PC(18:0/18:2)	positive ion	7.49461	7.55516	7.5907	7.69183	7.38716	7.67	7.51425	7.59237	7.44609	7.46154	7.39289	7.37203
PC(14:1/14:1)	positive ion	8.07694	8.03277	7.99844	8.01422	8.09552	8.01799	7.9951	7.7498	8.00849	8.12114	8.0036	8.05983
TG(4:0/14:0/16:0)	positive ion	7.48852	7.37482	7.38402	7.36262	7.48974	7.50396	7.58422	7.5914	7.52552	7.40112	7.42394	7.69869
PC(18:1/14:0)	positive ion	8.54453	8.22476	7.83254	7.86214	7.88313	8.04344	8.22182	8.04154	8.18022	8.13712	8.04868	7.74232
TG(4:0/14:0/18:1)	positive ion	6.34963	5.98916	6.72361	6.11521	6.38762	6.24819	5.52703	6.18837	6.34097	6.20281	6.63959	6.36322
DG(18:2e/16:1)	positive ion	9.68853	9.65479	9.65733	9.58997	9.32842	9.62765	9.65729	9.41901	9.62423	9.19485	9.5013	9.58782
SM(d14:0/18:1)	positive ion	6.95504	6.99577	6.80517	6.69136	6.65124	7.1359	7.00546	8.3744	7.15492	7.07769	7.1153	6.88426
WE(2:0/20:2)	positive ion	7.66376	7.60903	7.65441	7.59412	7.57679	7.70238	7.78538	7.75953	7.72578	7.56835	7.73887	7.88179
SM(d18:0/16:0)	positive ion	6.8591	6.85778	6.29606	6.76808	6.11467	6.97014	7.02214	8.40606	7.12209	6.05075	6.95367	6.59566
DG(16:1e/16:0)	positive ion	8.79897	8.76596	8.71457	8.74427	8.81878	8.67359	8.84531	8.62357	8.83414	8.99591	8.92318	8.88259
PE(18:3e/12:0)	positive ion	8.4055	8.37306	8.27571	8.27977	8.35255	8.31413	8.3147	8.21417	8.28549	8.31298	8.32714	8.3909
DG(18:1/18:2)	positive ion	8.40858	8.01513	8.34491	8.42675	8.49987	8.25647	8.4506	8.53529	8.4507	8.11063	7.90754	7.999
DG(16:1/18:1)	positive ion	7.7515	7.54871	7.44837	7.66152	7.58066	7.60474	7.57084	8.02003	7.63583	7.16352	7.03615	7.07934
PE(8:1e/10:0)	positive ion	8.81815	8.81983	8.64333	8.664	8.72869	8.6916	8.59067	7.65501	8.57805	8.70533	8.65628	8.60255
PE(8:0e/10:0)	positive ion	7.51821	7.43266	7.22154	7.31349	7.40009	7.37033	7.32222	7.8408	7.43415	7.49573	7.45987	7.35169
TG(18:2e/6:0/12:2)	positive ion	7.83055	7.46313	7.66719	7.85876	7.49475	7.56559	7.5927	7.60702	7.61921	7.50518	7.49949	7.73464
PC(16:0/14:1)	positive ion	7.62596	7.78944	6.7778	7.41658	7.67893	7.66973	7.42634	6.57558	7.44614	7.58642	6.46999	7.40917
PE(16:0e/18:1)	positive ion	7.90883	7.92563	7.8527	7.82131	7.75721	8.08996	7.99167	9.35712	8.17012	7.997	8.0417	7.81951
Cer(d16:0/20:1+O)	positive ion	6.76734	6.81694	6.60272	6.07314	6.47124	6.87567	6.07716	7.91785	6.05756	6.34135	6.27929	6.00786
DG(18:3e/16:1)	positive ion	8.9376	9.01657	9.12517	9.10097	9.14934	9.16601	9.11198	8.98584	9.17741	9.33898	9.22012	9.26393
TG(15:0/10:1/14:3)	positive ion	8.3271	8.01956	7.7013	7.69587	7.67137	7.8255	7.95817	7.70351	7.8873	7.65318	7.68915	7.47491
PC(18:0/16:0)	positive ion	7.35129	7.18948	7.07325	7.03858	7.1679	7.29615	7.25569	7.54911	6.81786	7.16508	7.18628	7.20261
PE(18:3e/16:0)	positive ion	8.55888	8.17322	7.71117	7.68541	7.69753	7.9509	8.04714	7.62613	7.99039	7.87673	7.76704	7.4426
TG(4:0/16:0/18:1)	positive ion	8.28989	8.18183	8.20373	8.20755	8.23435	8.16459	8.3046	8.24931	8.18937	8.1814	8.03089	8.23287
PE(8:0e/11:1)	positive ion	7.97067	7.92115	7.71135	7.75834	7.85948	7.73483	7.86873	8.13719	7.88009	7.87074	7.99261	7.77961
TG(16:1e/6:0/14:3)	positive ion	7.34287	7.54352	6.94213	7.42872	7.54635	7.55462	7.66148	7.86926	7.60927	7.75979	7.39943	6.99444
PG(17:0/18:2)	positive ion	6.12805	7.07381	7.23905	6.99868	7.06902	7.05918	7.20031	5.97968	7.40377	7.3288	7.26928	7.4821
Cer(d16:0/16:1)	positive ion	7.07566	7.05031	7.06352	6.9518	6.97711	7.03502	6.76316	7.63165	6.71454	6.79513	6.32174	6.68481
PE(8:1e/9:0)	positive ion	8.84825	8.88747	8.75391	8.7001	8.84888	8.75732	8.77041	8.89417	8.76355	8.86442	8.89724	8.81611
SPH(d18:1)	positive ion	7.35776	5.88489	7.29014	7.37265	6.29248	5.86595	7.20863	6.40941	7.24354	7.29544	7.43733	7.31106
BisMePA(18:1/14:1)	positive ion	10.1152	10.2494	10.236	10.2399	10.2908	10.2157	10.1154	10.1731	10.1205	10.1855	10.1618	10.1514
Cer(d16:1/16:0)	positive ion	6.44874	6.46792	6.32494	5.7394	5.69977	6.40226	6.39971	7.83262	6.66467	6.5199	6.41962	6.35277
Cer(d16:0/18:1+O)	positive ion	6.69288	6.65372	6.52578	6.46093	6.5532	6.72907	6.10279	7.71515	5.94975	6.24344	6.05029	5.98749
Cer(d16:0/18:2)	positive ion	6.92451	6.04667	6.85119	7.4092	5.98852	6.61286	7.34803	7.42274	6.24382	6.36426	7.55365	6.68288
DG(16:0/14:0)	positive ion	6.93874	6.84766	6.70309	6.82808	6.88262	6.81379	6.58568	7.47666	6.2718	6.30142	6.39649	6.15058
DG(16:1e/18:1)	positive ion	6.05982	7.61947	7.5785	5.59291	7.70655	7.59546	6.29557	7.31446	7.52569	7.70601	6.88277	6.94004
LPC(20:0)	positive ion	6.42027	6.66419	6.59502	6.50495	6.68307	6.70429	6.55197	7.66542	6.34724	6.61078	6.30687	6.58053
PC(16:1/12:0)	positive ion	7.5348	7.26007	6.88348	6.97827	7.03335	7.03543	6.91666	6.70108	7.17695	6.9349	6.66133	6.17986
PC(16:1/14:1)	positive ion	9.36164	9.34676	9.37464	9.33123	9.43343	9.30227	9.3175	9.19898	9.24389	9.56117	9.28013	9.27726
PC(17:1/14:0)	positive ion	7.53085	7.3894	7.30126	7.49615	7.02755	7.37034	7.37217	7.54667	7.37573	6.59925	7.26224	6.09094
PC(18:0/14:0)	positive ion	8.75841	8.61054	8.58719	8.52964	8.63742	8.50749	8.72783	8.74892	8.71049	8.84124	8.85954	8.82614
PE(8:1e/8:0)	positive ion	7.63115	7.71411	7.64004	7.61509	7.70335	7.72699	7.45674	7.71178	7.41304	7.60997	7.52067	7.37441
PE(18:3e/12:1)	positive ion	8.3069	8.26976	8.24093	8.22594	8.31667	8.22709	8.33626	7.91105	8.30758	8.40159	8.32831	8.39256
PE(16:1/17:0)	positive ion	8.12571	8.23159	8.17867	8.26626	8.2836	8.24349	8.17939	8.06904	8.15671	8.36946	8.30318	8.24813
PE(18:3e/16:1)	positive ion	8.16297	8.23557	8.11898	8.17836	8.36676	8.25196	8.19443	7.51522	8.13492	8.37807	8.17063	8.23136
PE(20:4e/16:1)	positive ion	9.82494	9.7366	9.70112	9.73172	9.78941	9.70518	9.83019	9.5382	9.80283	9.84576	9.84708	9.80286
PE(17:1/20:3)	positive ion	7.16055	7.2181	7.20013	7.16201	7.33252	7.17542	7.18799	7.26735	6.8668	7.05955	7.23625	6.92885
PG(17:1/18:3)	positive ion	7.92039	7.84746	8.01033	7.9523	7.94179	7.94012	8.07105	8.21367	8.07359	7.92114	8.0134	8.14275
PG(19:1/18:3)	positive ion	7.23942	7.21563	7.43503	7.31876	7.51728	7.31878	7.50565	7.89503	7.67051	7.6011	7.53908	6.72501
PMe(16:0/18:2)	positive ion	8.00305	7.72183	7.40186	7.386	7.43753	7.51641	7.62919	7.42748	7.614	7.51701	7.43261	7.23479
PMe(16:1/20:4)	positive ion	8.00305	7.72183	7.40186	7.386	7.43753	7.50782	7.62919	7.42915	7.614	7.51701	7.43261	7.23479
SM(d17:1/16:0)	positive ion	6.60261	6.81562	6.76336	5.74479	6.14518	7.00859	6.63075	8.2343	6.98357	7.03251	6.96898	6.81496
SM(d17:0/18:1)	positive ion	6.10296	6.27464	6.15793	5.91267	5.74866	6.17741	6.33126	8.00894	6.53728	6.53647	6.55762	6.03186
SM(d18:1/18:0)	positive ion	5.58743	5.60372	0.599239	0.606562	0.577076	6.24413	5.66968	7.94665	5.60322	5.39527	5.49804	0.663615
SM(d18:1/18:3)	positive ion	6.84627	6.73533	6.49627	6.17807	6.20307	6.90884	6.74814	8.0878	6.90714	6.77601	6.89598	6.70326
SM(d18:1/21:1)	positive ion	6.65108	6.72461	6.78314	5.84814	6.35319	6.83792	6.64749	8.00879	7.00427	6.92531	6.98473	6.73328
SM(d18:1/22:1)	positive ion	6.49245	6.66235	5.74355	6.28574	5.69833	6.62051	6.51014	7.96992	6.20248	6.74723	6.8077	6.61718
TG(12:1e/6:0/16:0)	positive ion	7.47792	7.0471	7.39312	7.45465	7.41198	7.12765	7.49031	7.26047	7.426	7.08991	7.21325	7.45193
TG(16:1/6:0/13:0)	positive ion	7.47644	7.1414	6.80749	6.74842	6.7808	6.97742	6.9721	6.24059	6.80046	6.69412	6.43025	6.30149
TG(4:0/16:0/16:1)	positive ion	7.46353	7.05973	5.77606	6.29122	5.84291	6.19472	7.20738	7.19051	6.76604	5.73939	6.59647	6.45261
WE(2:0/20:3)	positive ion	7.92276	7.86923	7.90542	7.82878	7.70044	7.99938	8.08195	7.93261	7.83943	7.68084	7.80773	7.89106
